# Supplementary material for: Orexin effect on physiological pulsations of the human brain
Source: Proc Natl Acad Sci U S A. 2025 Aug 1;122(31):e2501578122. doi: 10.1073/pnas.2501578122 (PMC12337265; doi:10.1073/pnas.2501578122)
Supplement: Supplementary file 2 — Dataset S01 (XLSX) [file pnas.2501578122.sd01.xlsx]

## Sheet: Sheet1
In this file: Please find below 1) phantom example voxel time series, 2) spectral power/coefficient of variation/spectral entropy in voxels within phantom with water flow, 3) mutual region of interest mean cardiac coefficient of variation values, 4) group-wise cardiorespiratory frequencies, 5) group-wise MCFLIRT-derived mean movement values, and 6) group-wise blood pressure values
Phantom example voxel time series			Phantom spectral power per voxel during different flow rates					Phantom coefficient of variation per voxel during different flow rates				Phantom spectral entropy per voxel during different flow rates				Mutual ROI mean coefficient of variation				Cardiorespiratory frequencies					Mean absolute and relative movement					Systolic and diastolic blood pressure					Mean arterial pressure
amplitude	sample		spectral power per voxel	flow rate	comments			coefficient of variation per voxel	flow rate	comments		spectral entropy per voxel	flow rate	comments		coefficient of variation	subject	comments		respiratory	cardiac	group	comments		absolute	relative	group	comments		systolic	diastolic	group	comments		map	group	comments
59450.3	1		78292230	su_0	su_0 = baseline			0.0102056	cv_0	cv_0 = baseline		0.987949	se_0	se_0 = baseline		0.001525	HC	HC = healthy controls		0.161133	0.979004	HC	HC = healthy controls		0.09436	0.0296637	HC	HC = healthy controls		119	81	HC	HC = healthy controls		93.6667	HC	HC = healthy controls
60709.2	2		86116090	su_0	su_1 = 7.0 cm/s			0.0092424	cv_0	cv_1 = 7.0 cm/s		0.993159	se_0	se_1 = 7.0 cm/s		0.002019	HC	NT1 = narcolepsy type 1		0.275879	1.17188	HC	NT1 = narcolepsy type 1		0.0861881	0.0243063	HC	NT1 = narcolepsy type 1		113	71	HC	NT1 = narcolepsy type 1		85	HC	NT1 = narcolepsy type 1
61889.1	3		121018300	su_0	su_2 = 14 cm/s			0.0102143	cv_0	cv_2 = 14 cm/s		0.992661	se_0	se_2 = 14 cm/s		0.001759	HC	Sleep = healthy NREM sleep		0.27832	1.07666	HC	Sleep = healthy NREM sleep		0.0915033	0.0238786	HC	Sleep = healthy NREM sleep		119	77	HC	Sleep = healthy NREM sleep		91	HC	Sleep = healthy NREM sleep
62264.6	4		140127200	su_0	su_3 = 21 cm/s			0.0098927	cv_0	cv_3 = 21 cm/s		0.994814	se_0	se_3 = 21 cm/s		0.001725	HC			0.200195	0.993652	HC			0.0973253	0.0207194	HC			144	75	HC			98	HC
62573	5		127506000	su_0				0.00961299	cv_0			0.994107	se_0			0.001385	HC			0.27832	0.942383	HC			0.0868119	0.0193698	HC			140	90	HC			106.667	HC
62498	6		69804290	su_0				0.00641973	cv_0			0.998511	se_0			0.002022	HC			0.241699	1.09375	HC			0.119674	0.0201748	HC			134	79	HC			97.3333	HC
60879.7	7		82388800	su_0				0.0074224	cv_0			0.996559	se_0			0.003283	HC			0.256348	1.03027	HC			0.117352	0.0249037	HC			124	65	HC			84.6667	HC
59718.1	8		137114300	su_0				0.00989237	cv_0			0.988934	se_0			0.001417	HC			0.183105	1.05957	HC			0.104908	0.0259273	HC			131	78	HC			95.6667	HC
58551.6	9		690351300	su_0				0.0181449	cv_0			0.820935	se_0			0.003224	HC			0.273438	1.08398	HC			0.100733	0.0317235	HC			126	79	HC			94.6667	HC
58371.3	10		266092400	su_0				0.0108736	cv_0			0.931751	se_0			0.001194	HC			0.285645	1.1377	HC			0.0686689	0.0209645	HC			122	76	HC			91.3333	HC
58961.6	11		57212710	su_0				0.00583371	cv_0			0.99517	se_0			0.001922	HC			0.20752	0.95459	HC			0.0890731	0.0200242	HC			117	68	HC			84.3333	HC
60348.6	12		118155500	su_0				0.00839039	cv_0			0.980909	se_0			0.001498	HC			0.219727	1.06201	HC			0.194948	0.027855	HC			136	79	HC			98	HC
61447.4	13		407648300	su_0				0.0165544	cv_0			0.941405	se_0			0.001141	HC			0.310059	1.43311	HC			0.0523108	0.0187816	HC			109	76	HC			87	HC
62084.2	14		1122671000	su_0				0.0223543	cv_0			0.801023	se_0			0.001701	HC			0.180664	1.08154	HC			0.173404	0.0303631	HC			126	79	HC			94.6667	HC
60847	15		302818200	su_0				0.0101821	cv_0			0.924476	se_0			0.00294	HC			0.26123	1.04248	HC			0.0781643	0.0246504	HC			155	97	HC			116.333	HC
61631.9	16		283691400	su_0				0.012567	cv_0			0.897068	se_0			0.002231	HC			0.241699	0.805664	HC			0.152951	0.0264353	HC			134	77	HC			96	HC
60348.9	17		743867400	su_0				0.0179836	cv_0			0.933144	se_0			0.002545	HC			0.305176	1.11572	HC			0.100874	0.0274848	HC			130	77	HC			94.6667	HC
60153.9	18		669488900	su_0				0.0163717	cv_0			0.858496	se_0			0.00269	HC			0.168457	1.10352	HC			0.312676	0.0421473	HC			132	65	HC			87.3333	HC
58666.7	19		62897120	su_0				0.00989622	cv_0			0.998298	se_0			0.001881	HC			0.178223	0.881348	HC			0.108765	0.0204159	HC			175	105	HC			128.333	HC
59239.7	20		71721860	su_0				0.00813968	cv_0			0.996185	se_0			0.002041	HC			0.273438	0.881348	HC			0.367786	0.0229322	HC			147	80	HC			102.333	HC
59882.9	21		143654900	su_0				0.00848933	cv_0			0.994632	se_0			0.001755	HC			0.380859	1.09619	HC			0.213073	0.0223135	HC			126	81	HC			96	HC
60152.5	22		254926200	su_0				0.0102021	cv_0			0.976285	se_0			0.001677	HC			0.202637	1.40381	HC			0.10565	0.0213324	HC			137	85	HC			102.333	HC
62082.5	23		195968000	su_0				0.00908495	cv_0			0.996183	se_0			0.002397	HC			0.227051	1.08154	HC			0.147547	0.0238671	HC			133	70	HC			91	HC
62107.1	24		98243920	su_0				0.00927117	cv_0			0.978431	se_0			0.001982	HC			0.214844	0.922852	HC			0.0577454	0.0259175	HC			146	89	HC			108	HC
63502.6	25		85159710	su_0				0.00778068	cv_0			0.968375	se_0			0.002046	HC			0.251465	1.01318	HC			0.12615	0.045768	HC			146	83	HC			104	HC
61597.8	26		323608400	su_0				0.0113207	cv_0			0.861434	se_0			0.002858	HC			0.170898	1.25244	HC			0.248087	0.0502601	HC			157	73	HC			101	HC
60539.3	27		3636877000	su_0				0.026587	cv_0			0.762104	se_0			0.002137	HC			0.332031	0.944824	HC			0.209764	0.0278374	HC			124	70	HC			88	HC
59337.1	28		1139589000	su_0				0.0146004	cv_0			0.814261	se_0			0.003204	HC			0.152	0.913086	HC			0.122839	0.0316192	HC			131	79	HC			96.3333	HC
58846.6	29		83234920	su_0				0.00805383	cv_0			0.995637	se_0			0.001721	HC			0.297852	1.05713	HC			0.147887	0.0295233	HC			165	84	HC			111	HC
59584.6	30		65118960	su_0				0.00652528	cv_0			0.9959	se_0			0.002184	HC			0.349121	1.10352	HC			0.102675	0.0470234	HC			116	68	HC			84	HC
59260.9	31		170615900	su_0				0.00973337	cv_0			0.893165	se_0			0.002511	HC			0.280762	1.19629	HC			0.138917	0.0286327	HC			148	90	HC			109.333	HC
59746	32		4362958000	su_0				0.0311705	cv_0			0.756447	se_0			0.002353	HC			0.273438	1.09863	HC			0.11956	0.0313815	HC			136	80	HC			98.6667	HC
60992.5	33		942965200	su_0				0.0130307	cv_0			0.82843	se_0			0.001309	HC			0.192871	0.996094	HC			0.0988838	0.0186805	HC			119	85	HC			96.3333	HC
60060.5	34		161867400	su_0				0.0115339	cv_0			0.960143	se_0			0.001175	HC			0.253906	1.05469	HC			0.0982377	0.0180768	HC			169	93	HC			118.333	HC
62837.1	35		79041870	su_0				0.00728999	cv_0			0.973921	se_0			0.002946	HC			0.214844	0.979004	HC			0.2022	0.0412038	HC			162	94	HC			116.667	HC
60708.5	36		621974500	su_0				0.0235243	cv_0			0.899908	se_0			0.002815	HC			0.241699	1.08643	HC			0.112251	0.029905	HC			127	94	HC			105	HC
60825.6	37		915091600	su_0				0.0179434	cv_0			0.801015	se_0			0.00276	HC			0.20752	0.98877	HC			0.239333	0.026168	HC			169	100	HC			123	HC
60572.1	38		73905750	su_0				0.0115406	cv_0			0.997257	se_0			0.004254	HC			0.290527	0.664062	HC			0.203455	0.0482694	HC			155	85	HC			108.333	HC
58852.7	39		99682300	su_0				0.009979	cv_0			0.977434	se_0			0.002089	HC			0.15625	0.974121	HC			0.091654	0.0258122	HC			177	94	HC			121.667	HC
58512.8	40		280399400	su_0				0.0109583	cv_0			0.948637	se_0			0.001519	HC			0.229492	1.01807	HC			0.161684	0.0335108	HC			129	70	HC			89.6667	HC
58389.5	41		486215500	su_0				0.0130716	cv_0			0.904685	se_0			0.001509	HC			0.324707	1.06689	HC			0.123826	0.0203908	HC			185	99	HC			127.667	HC
59632.1	42		268507700	su_0				0.00984038	cv_0			0.971747	se_0			0.003576	HC			0.292969	1.0083	HC			0.0924957	0.0234197	HC			174	89	HC			117.333	HC
58916.1	43		126248300	su_0				0.0104963	cv_0			0.973225	se_0			0.001997	HC			0.197754	1.14258	HC			0.0976061	0.0262977	HC			150	85	HC			106.667	HC
61340.4	44		206492500	su_0				0.0129544	cv_0			0.903902	se_0			0.00177	HC			0.380859	1.42578	HC			0.215504	0.0528429	HC			194	98	HC			130	HC
62100.5	45		783741200	su_0				0.0164774	cv_0			0.808962	se_0			0.002844	HC			0.263672	1.22559	HC			0.470826	0.0437975	HC			115	76	HC			89	HC
62294.8	46		4939957000	su_0				0.0299608	cv_0			0.75454	se_0			0.003661	HC			0.17334	1.26465	HC			0.250966	0.0324263	HC			151	91	HC			111	HC
61115.7	47		156754300	su_0				0.0107787	cv_0			0.99275	se_0			0.0036	HC			0.20752	1.33301	HC			0.207042	0.0279616	HC			132	69	HC			90	HC
59688.7	48		211863400	su_0				0.0120054	cv_0			0.991783	se_0			0.002526	HC			0.273438	1.29639	HC			0.330566	0.0400844	HC			133	81	HC			98.3333	HC
58670.5	49		298155400	su_0				0.0118921	cv_0			0.964541	se_0			0.002976	HC			0.246582	0.961914	HC			0.15434	0.0251864	HC			129	84	HC			99	HC
57840	50		5523590000	su_0				0.0323114	cv_0			0.751108	se_0			0.001337	HC			0.292969	1.2207	HC			0.0766204	0.0229323	HC			175	83	HC			113.667	HC
59713.7	51		557325100	su_0				0.0176008	cv_0			0.924111	se_0			0.002792	HC			0.19043	1.04004	HC			0.0775579	0.0320969	HC			149	84	HC			105.667	HC
60000.2	52		838226600	su_0				0.0146678	cv_0			0.943125	se_0			0.002164	HC			0.322266	1.25732	HC			0.102392	0.0276035	HC			136	83	HC			100.667	HC
60255	53		575860200	su_0				0.0160045	cv_0			0.971647	se_0			0.004736	HC			0.275879	1.14502	HC			0.247145	0.0438065	HC			127	74	HC			91.6667	HC
60946.1	54		1537090000	su_0				0.0227151	cv_0			0.794158	se_0			0.001311	HC			0.339355	1.48682	HC			0.235751	0.0231893	HC			115	70	HC			85	HC
63134.2	55		83825940	su_0				0.00981423	cv_0			0.998053	se_0			0.002604	HC			0.205078	1.15479	HC			0.179297	0.0250983	HC			114	67	HC			82.6667	HC
61553.4	56		106778400	su_0				0.00974063	cv_0			0.987577	se_0			0.001186	HC			0.29541	1.09375	HC			0.391853	0.0311304	HC			128	88	HC			101.333	HC
60682.5	57		149420100	su_0				0.009955	cv_0			0.968268	se_0			0.002619	HC			0.236816	0.986328	HC			0.158408	0.0227192	HC			109	65	HC			79.6667	HC
58597.6	58		654723600	su_0				0.0144853	cv_0			0.854413	se_0			0.002638	HC			0.231934	1.11572	HC			0.145442	0.029115	HC			134	87	HC			102.667	HC
58779.5	59		179925000	su_0				0.011004	cv_0			0.996821	se_0			0.003043	HC			0.234375	1.02783	HC			0.11241	0.0333362	HC			128	75	HC			92.6667	HC
58086.1	60		222585700	su_0				0.0128737	cv_0			0.966975	se_0			0.001616	HC			0.253906	1.03516	HC			0.17968	0.0218613	HC			144	72	HC			96	HC
60328.7	61		343497000	su_0				0.014882	cv_0			0.91355	se_0			0.001637	HC			0.251465	0.98877	HC			0.107809	0.020176	HC			105	68	HC			80.3333	HC
60446	62		2180901000	su_0				0.0258642	cv_0			0.768697	se_0			0.003825	HC			0.397949	0.966797	HC			0.248115	0.0317198	HC			117	70	HC			85.6667	HC
61256.4	63		670348600	su_0				0.0152624	cv_0			0.988309	se_0			0.001841	HC			0.334473	1.02295	HC			0.214179	0.0266422	HC			141	90	HC			107	HC
62771.4	64		779263900	su_0				0.0146938	cv_0			0.961511	se_0			0.001684	HC			0.219727	1.15234	HC			0.164982	0.025904	HC			127	83	HC			97.6667	HC
61829.1	65		1105165000	su_0				0.0176478	cv_0			0.822994	se_0			0.001498	HC			0.314941	0.925293	HC			0.143942	0.0188627	HC			128	76	HC			93.3333	HC
61686.6	66		2954812000	su_0				0.0287286	cv_0			0.758983	se_0			0.002163	HC			0.322266	0.847168	HC			0.27347	0.0256066	HC			145	87	HC			106.333	HC
58358.4	67		732556700	su_0				0.0141588	cv_0			0.986252	se_0			0.002858	HC			0.366211	1.08643	HC			0.192606	0.0460482	HC			126	80	HC			95.3333	HC
59855.3	68		549430300	su_0				0.0166641	cv_0			0.974427	se_0			0.002916	HC			0.371094	0.98877	HC			0.124572	0.0246909	HC			130	84	HC			99.3333	HC
59203.1	69		1563732000	su_0				0.0193225	cv_0			0.819772	se_0			0.003363	HC			0.222168	0.974121	HC			0.0962234	0.0214015	HC			119	87	HC			97.6667	HC
58747.3	70		1754311000	su_0				0.0243749	cv_0			0.792162	se_0			0.001992	HC			0.358887	0.876465	HC			0.148388	0.0437191	HC			147	82	HC			103.667	HC
59755.5	71		90681850	su_0				0.00921685	cv_0			0.997892	se_0			0.001294	HC			0.366211	1.2207	HC			0.163365	0.0257989	HC			143	96	NT1			111.667	NT1
60797.3	72		86046720	su_0				0.00983873	cv_0			0.9979	se_0			0.001278	HC			0.222168	0.88623	HC			0.107587	0.0359402	HC			123	78	NT1			93	NT1
59677.7	73		115193000	su_0				0.00863327	cv_0			0.996152	se_0			0.002846	HC			0.241699	1.08643	HC			0.178875	0.0384284	HC			113	69	NT1			83.6667	NT1
62946.5	74		362916700	su_0				0.0101517	cv_0			0.944372	se_0			0.0018	HC			0.300293	1.11328	HC			0.131684	0.023598	HC			119	70	NT1			86.3333	NT1
62745.7	75		120866200	su_0				0.00877072	cv_0			0.983513	se_0			0.001758	HC			0.305176	1.12793	HC			0.0934193	0.0271436	HC			144	82	NT1			102.667	NT1
62559.1	76		193327400	su_0				0.00970639	cv_0			0.94074	se_0			0.002101	HC			0.249023	1.33301	HC			0.202273	0.0448968	HC			112	66	NT1			81.3333	NT1
60418.8	77		415214300	su_0				0.0103261	cv_0			0.91421	se_0			0.001563	HC			0.209961	1.03516	HC			0.107576	0.0241025	HC			143	98	NT1			113	NT1
59569.3	78		1003947000	su_0				0.0149889	cv_0			0.837892	se_0			0.004135	HC			0.234375	0.964355	HC			0.215221	0.0316035	HC			122	80	NT1			94	NT1
58746.8	79		80648500	su_0				0.00876146	cv_0			0.99461	se_0			0.001653	HC			0.334473	1.18164	HC			0.235032	0.0402346	HC			117	79	NT1			91.6667	NT1
58694.8	80		149457500	su_0				0.00826836	cv_0			0.986329	se_0			0.001091	NT1			0.334473	1.29395	NT1			0.102425	0.0233587	NT1			124	84	NT1			97.3333	NT1
60092.7	81		667417200	su_0				0.0136113	cv_0			0.928117	se_0			0.001495	NT1			0.280762	1.05469	NT1			0.126012	0.0198788	NT1			140	83	NT1			102	NT1
60565.9	82		953974500	su_0				0.0147911	cv_0			0.807581	se_0			0.000935	NT1			0.234375	1.09863	NT1			0.0541957	0.0209468	NT1			98	67	NT1			77.3333	NT1
60138.2	83		1393000000	su_0				0.0161412	cv_0			0.818798	se_0			0.001532	NT1			0.268555	0.983887	NT1			0.158546	0.0378283	NT1			118	85	NT1			96	NT1
61723	84		191716900	su_0				0.0105739	cv_0			0.944134	se_0			0.002018	NT1			0.297852	1.05225	NT1			0.152326	0.0320065	NT1			133	83	NT1			99.6667	NT1
60500.4	85		1864515000	su_0				0.0280485	cv_0			0.894546	se_0			0.000933	NT1			0.34668	1.07178	NT1			0.0569347	0.022469	NT1			117	69	NT1			85	NT1
61618.3	86		2217677000	su_0				0.0325263	cv_0			0.883537	se_0			0.001116	NT1			0.263672	0.986328	NT1			0.216249	0.0286625	NT1			156	92	NT1			113.333	NT1
61304.4	87		1598651000	su_0				0.0209985	cv_0			0.820123	se_0			0.001618	NT1			0.258789	0.837402	NT1			0.0749431	0.0246576	NT1			132	75	NT1			94	NT1
59463.9	88		111552300	su_0				0.0160414	cv_0			0.994101	se_0			0.00151	NT1			0.341797	1.11816	NT1			0.118131	0.0207714	NT1			153	82	NT1			105.667	NT1
58921.5	89		122142000	su_0				0.00881826	cv_0			0.997064	se_0			0.001307	NT1			0.209961	1.07178	NT1			0.111835	0.0259542	NT1			132	83	NT1			99.3333	NT1
58995.6	90		178742800	su_0				0.0107714	cv_0			0.991484	se_0			0.001037	NT1			0.285645	1.05225	NT1			0.096288	0.0246984	NT1			119	67	NT1			84.3333	NT1
59779.2	91		425970000	su_0				0.0102111	cv_0			0.987285	se_0			0.001347	NT1			0.244141	0.998535	NT1			0.105415	0.031289	NT1			147	92	Sleep			110.333	Sleep
60472.2	92		554527600	su_0				0.0100246	cv_0			0.98729	se_0			0.000993	NT1			0.317383	1.31836	NT1			0.0834976	0.0247775	NT1			122	75	Sleep			90.6667	Sleep
61018.8	93		100864100	su_0				0.00844254	cv_0			0.986112	se_0			0.001968	NT1			0.285645	0.966797	NT1			0.120293	0.0240144	NT1			156	97	Sleep			116.667	Sleep
61088.6	94		244552500	su_0				0.00920083	cv_0			0.953182	se_0			0.001011	NT1			0.36377	1.09375	NT1			0.12405	0.0242873	NT1			107	57	Sleep			73.6667	Sleep
62320.1	95		399055000	su_0				0.00812127	cv_0			0.997832	se_0			0.000865	NT1			0.239258	1.20361	NT1			0.174334	0.0260191	NT1			99	63	Sleep			75	Sleep
61951	96		2102889000	su_0				0.0130376	cv_0			0.822816	se_0			0.001784	NT1			0.314941	1.18896	NT1			0.344073	0.0468054	NT1			124	71	Sleep			88.6667	Sleep
60659.7	97		2706661000	su_0				0.0147887	cv_0			0.808558	se_0			0.001059	NT1			0.161133	0.983887	NT1			0.100591	0.0219719	NT1			128	84	Sleep			98.6667	Sleep
59377.3	98		87737120	su_0				0.0078445	cv_0			0.988477	se_0			0.001848	NT1			0.251465	0.986328	NT1			0.0995801	0.0270668	NT1			119	72	Sleep			87.6667	Sleep
59110.3	99		261764700	su_0				0.0096361	cv_0			0.928366	se_0			0.001263	NT1			0.324707	1.05469	NT1			0.135502	0.0269765	NT1			123	72	Sleep			89	Sleep
58729.4	100		705551800	su_0				0.0108687	cv_0			0.990279	se_0			0.001127	NT1			0.288086	0.871582	NT1			0.112052	0.0209065	NT1			120	70	Sleep			86.6667	Sleep
59209.8	101		4057467000	su_0				0.0179332	cv_0			0.80125	se_0			0.003438	Sleep			0.258789	0.92041	Sleep			0.100611	0.0215583	Sleep			139	85	Sleep			103	Sleep
60224.6	102		3500730000	su_0				0.0152286	cv_0			0.788734	se_0			0.002174	Sleep			0.236816	0.842285	Sleep			0.139608	0.0292014	Sleep			172	95	Sleep			120.667	Sleep
60048.7	103		87941380	su_0				0.00878479	cv_0			0.995327	se_0			0.003808	Sleep			0.239258	0.881348	Sleep			0.201496	0.0638665	Sleep			134	76	Sleep			95.3333	Sleep
61780	104		439957200	su_0				0.0157253	cv_0			0.975398	se_0			0.002136	Sleep			0.292969	1.30859	Sleep			0.148656	0.0404389	Sleep
62503.5	105		1616539000	su_0				0.033517	cv_0			0.993093	se_0			0.005913	Sleep			0.319824	0.939941	Sleep			0.253541	0.0302964	Sleep
60232.6	106		1586672000	su_0				0.0224977	cv_0			0.944612	se_0			0.002368	Sleep			0.314941	1.12793	Sleep			0.160463	0.0291606	Sleep
61305.2	107		832129000	su_0				0.0132298	cv_0			0.901334	se_0			0.005326	Sleep			0.253906	0.749512	Sleep			0.0748901	0.0243573	Sleep
58632.9	108		214803000	su_0				0.00878991	cv_0			0.999442	se_0			0.002197	Sleep			0.354004	1.08154	Sleep			0.0994816	0.0253776	Sleep
58547.1	109		252522600	su_0				0.00811685	cv_0			0.993446	se_0			0.002442	Sleep			0.253906	1.01074	Sleep			0.103759	0.0288791	Sleep
58679.3	110		133159200	su_0				0.00818076	cv_0			0.997861	se_0			0.005055	Sleep			0.292969	0.893555	Sleep			0.129969	0.0286063	Sleep
58932.2	111		254620100	su_0				0.00715917	cv_0			0.996481	se_0			0.002311	Sleep			0.258789	0.83252	Sleep			0.231265	0.0270709	Sleep
60530.7	112		406283600	su_0				0.00666121	cv_0			0.990103	se_0			0.010623	Sleep			0.202637	0.812988	Sleep			0.0839048	0.0261743	Sleep
61344.2	113		501976300	su_0				0.00738684	cv_0			0.992827	se_0			0.001821	Sleep			0.246582	0.891113	Sleep			0.101525	0.0344968	Sleep
61040.9	114		109836700	su_0				0.00904627	cv_0			0.99766	se_0
63775.9	115		265290700	su_0				0.00888187	cv_0			0.943067	se_0
62051.7	116		325326200	su_0				0.00550177	cv_0			0.964426	se_0
60141	117		1899355000	su_0				0.00972823	cv_0			0.837462	se_0
58901.1	118		1945520000	su_0				0.00978612	cv_0			0.846456	se_0
58770.9	119		151410700	su_0				0.0082936	cv_0			0.99644	se_0
58875.1	120		446678000	su_0				0.0104101	cv_0			0.930045	se_0
57993.8	121		522358300	su_0				0.00684215	cv_0			0.918885	se_0
59854.2	122		4810887000	su_0				0.0148569	cv_0			0.779641	se_0
61508.9	123		3713076000	su_0				0.0122037	cv_0			0.802261	se_0
62792.3	124		512435900	su_0				0.0111459	cv_0			0.963109	se_0
60328.4	125		508649100	su_0				0.00967279	cv_0			0.958156	se_0
61218.2	126		3037787000	su_0				0.0175299	cv_0			0.834082	se_0
60546.4	127		1169010000	su_0				0.0084647	cv_0			0.920932	se_0
59066.5	128		191326400	su_0				0.0094648	cv_0			0.995433	se_0
59276.6	129		237294800	su_0				0.00992435	cv_0			0.993439	se_0
59381.9	130		94212700	su_0				0.00860515	cv_0			0.996702	se_0
57508.4	131		137138000	su_0				0.00571958	cv_0			0.998561	se_0
60598.3	132		211014100	su_0				0.00478344	cv_0			0.996124	se_0
61319.2	133		346796700	su_0				0.00543026	cv_0			0.99009	se_0
62840.7	134		381511700	su_0				0.00551818	cv_0			0.991487	se_0
61211.7	135		109999600	su_0				0.00800899	cv_0			0.99862	se_0
60824.2	136		286364200	su_0				0.00818236	cv_0			0.953175	se_0
61035.4	137		421659800	su_0				0.00640274	cv_0			0.936687	se_0
60109.8	138		946282200	su_0				0.0070121	cv_0			0.91613	se_0
59120.7	139		873575400	su_0				0.00620309	cv_0			0.93765	se_0
58909.1	140		189359400	su_0				0.00851387	cv_0			0.991977	se_0
59604.1	141		717887900	su_0				0.011741	cv_0			0.908353	se_0
59193.6	142		920815900	su_0				0.00935857	cv_0			0.866156	se_0
61343.3	143		1619140000	su_0				0.00918072	cv_0			0.876511	se_0
62340.7	144		1201002000	su_0				0.00699952	cv_0			0.94424	se_0
60435.1	145		1065683000	su_0				0.0130807	cv_0			0.854902	se_0
61911.7	146		1531772000	su_0				0.0189518	cv_0			0.818291	se_0
60011.4	147		876767200	su_0				0.0112925	cv_0			0.908146	se_0
58994.3	148		660529900	su_0				0.00625205	cv_0			0.984357	se_0
59299.9	149		686009500	su_0				0.013602	cv_0			0.876074	se_0
59070.1	150		141166300	su_0				0.00697402	cv_0			0.997436	se_0
58872.6	151		165850600	su_0				0.00633673	cv_0			0.994604	se_0
60370.3	152		244613300	su_0				0.00637043	cv_0			0.99426	se_0
59743.4	153		337415400	su_0				0.00641607	cv_0			0.989282	se_0
62686.4	154		94430500	su_0				0.00812251	cv_0			0.9899	se_0
60617	155		171703100	su_0				0.00798784	cv_0			0.975698	se_0
61739.4	156		213721400	su_0				0.00687607	cv_0			0.981633	se_0
61151.5	157		919425400	su_0				0.00989067	cv_0			0.91078	se_0
59998.3	158		535549200	su_0				0.00595959	cv_0			0.97965	se_0
58892	159		139385200	su_0				0.00991493	cv_0			0.942245	se_0
58780.4	160		423198000	su_0				0.0129234	cv_0			0.860936	se_0
58471.6	161		800670300	su_0				0.0147719	cv_0			0.853484	se_0
59904.9	162		796391700	su_0				0.0105235	cv_0			0.931575	se_0
60435.5	163		682226000	su_0				0.00672002	cv_0			0.925506	se_0
61208.2	164		108675600	su_0				0.0110766	cv_0			0.977713	se_0
60712.9	165		832303500	su_0				0.0204124	cv_0			0.84039	se_0
62630.3	166		1637220000	su_0				0.0245991	cv_0			0.858896	se_0
60692.8	167		1271621000	su_0				0.0174266	cv_0			0.850332	se_0
59681.3	168		329516900	su_0				0.00574056	cv_0			0.994756	se_0
58481	169		77251270	su_0				0.0100915	cv_0			0.998018	se_0
59419.2	170		148648000	su_0				0.0101392	cv_0			0.99072	se_0
58978.7	171		150473300	su_0				0.00859769	cv_0			0.991825	se_0
61105.9	172		204693600	su_0				0.00834601	cv_0			0.992246	se_0
61141.2	173		256284400	su_0				0.00751925	cv_0			0.994433	se_0
61364.7	174		93438800	su_0				0.0103569	cv_0			0.995828	se_0
60212.2	175		180840800	su_0				0.0109869	cv_0			0.99675	se_0
62879.8	176		188967100	su_0				0.00701582	cv_0			0.99253	se_0
60502	177		484169200	su_0				0.00873974	cv_0			0.898876	se_0
59688.1	178		265468000	su_0				0.00582206	cv_0			0.980817	se_0
59162.5	179		89765750	su_0				0.00947463	cv_0			0.995509	se_0
58489.5	180		177857200	su_0				0.00874199	cv_0			0.968886	se_0
59960.6	181		338054000	su_0				0.00887323	cv_0			0.946848	se_0
60769.2	182		562893600	su_0				0.0102564	cv_0			0.91962	se_0
62576.4	183		352985000	su_0				0.00683129	cv_0			0.960016	se_0
61361.5	184		71095990	su_0				0.00923345	cv_0			0.99618	se_0
62410.2	185		132404800	su_0				0.00805006	cv_0			0.914632	se_0
62638	186		210580500	su_0				0.0123636	cv_0			0.955592	se_0
59813.8	187		349781700	su_0				0.0206706	cv_0			0.986964	se_0
58638.1	188		466776000	su_0				0.0152093	cv_0			0.996405	se_0
58310	189		94934260	su_0				0.0141358	cv_0			0.974745	se_0
58467.7	190		83294280	su_0				0.0101084	cv_0			0.99781	se_0
58716.5	191		102245600	su_0				0.00915473	cv_0			0.995494	se_0
60282	192		138162100	su_0				0.00907188	cv_0			0.992881	se_0
61767.5	193		93153520	su_0				0.0115944	cv_0			0.981299	se_0
61059.1	194		123911900	su_0				0.00979985	cv_0			0.988973	se_0
62116.8	195		246306100	su_0				0.00982356	cv_0			0.981981	se_0
60554.7	196		588037400	su_0				0.0141351	cv_0			0.928153	se_0
60463.8	197		420430800	su_0				0.0117008	cv_0			0.983722	se_0
59591.2	198		94411180	su_0				0.0123455	cv_0			0.983006	se_0
59214	199		116197500	su_0				0.00810192	cv_0			0.992908	se_0
58949.6	200		428730200	su_0				0.0118411	cv_0			0.933207	se_0
60025.6	201		750648300	su_0				0.0151909	cv_0			0.919571	se_0
60615.4	202		460510700	su_0				0.0117197	cv_0			0.991478	se_0
62001.1	203		72490600	su_0				0.0122067	cv_0			0.988198	se_0
60560.8	204		127768500	su_0				0.00810761	cv_0			0.992904	se_0
63434.9	205		299285400	su_0				0.0117469	cv_0			0.967188	se_0
62408.9	206		330561300	su_0				0.0164857	cv_0			0.968738	se_0
61020	207		95443870	su_0				0.00942747	cv_0			0.985572	se_0
59488.1	208		103776500	su_0				0.0100765	cv_0			0.995096	se_0
58793.5	209		125412200	su_0				0.0233621	cv_0			0.970835	se_0
58894.6	210		117059600	su_0				0.0107708	cv_0			0.97431	se_0
60124.4	211		121844300	su_0				0.00853707	cv_0			0.983631	se_0
61165.6	212		165265200	su_0				0.00904865	cv_0			0.991932	se_0
61915.6	213		108478000	su_0				0.0125216	cv_0			0.976657	se_0
61207	214		150220900	su_0				0.00942374	cv_0			0.957868	se_0
61828.9	215		269235200	su_0				0.00911499	cv_0			0.919453	se_0
59926.6	216		795799500	su_0				0.0146017	cv_0			0.886615	se_0
58404	217		445548800	su_0				0.0116002	cv_0			0.986102	se_0
59604.6	218		82223460	su_0				0.0139421	cv_0			0.9862	se_0
59117.2	219		124102300	su_0				0.0109308	cv_0			0.973072	se_0
59393.5	220		405657000	su_0				0.0123629	cv_0			0.868342	se_0
59951.4	221		1108940000	su_0				0.0184448	cv_0			0.870941	se_0
58566.6	222		543189100	su_0				0.0128698	cv_0			0.990377	se_0
62095.5	223		65464480	su_0				0.0131666	cv_0			0.991538	se_0
61100.3	224		142537400	su_0				0.017509	cv_0			0.99302	se_0
61395.2	225		335074500	su_0				0.0245455	cv_0			0.982655	se_0
63031.3	226		322376600	su_0				0.0243231	cv_0			0.971059	se_0
61562.7	227		159933600	su_0				0.0155342	cv_0			0.98745	se_0
59461	228		57022540	su_0				0.0153161	cv_0			0.997121	se_0
58461.8	229		112630300	su_0				0.0208675	cv_0			0.996349	se_0
58757.1	230		164589700	su_0				0.0215166	cv_0			0.994591	se_0
58325.1	231		205307300	su_0				0.0106485	cv_0			0.967201	se_0
61449.3	232		193561100	su_0				0.00853647	cv_0			0.996339	se_0
62429	233		125479000	su_0				0.0102825	cv_0			0.990023	se_0
64266	234		152105300	su_0				0.00788534	cv_0			0.994138	se_0
61219.8	235		137065900	su_0				0.00740824	cv_0			0.982871	se_0
60736.2	236		3607350000	su_0				0.0197989	cv_0			0.823669	se_0
60346.2	237		91410910	su_0				0.0105762	cv_0			0.996205	se_0
60691.5	238		277300500	su_0				0.0113083	cv_0			0.943989	se_0
58439.6	239		6425098000	su_0				0.0408098	cv_0			0.767386	se_0
59434.4	240		5715704000	su_0				0.0270216	cv_0			0.827175	se_0
59321.6	241		74834320	su_0				0.0138734	cv_0			0.993893	se_0
60620.1	242		412544100	su_0				0.0233908	cv_0			0.875341	se_0
60060.3	243		308956900	su_0				0.023764	cv_0			0.911621	se_0
60350.9	244		244064400	su_0				0.020713	cv_0			0.961651	se_0
60596.5	245		57665740	su_0				0.0180395	cv_0			0.997638	se_0
62523.9	246		65614630	su_0				0.016418	cv_0			0.996571	se_0
60255.8	247		62345160	su_0				0.0116673	cv_0			0.988919	se_0
59680.4	248		99359720	su_0				0.0161317	cv_0			0.995095	se_0
58925.4	249		205707900	su_0				0.013195	cv_0			0.996748	se_0
58842.3	250		346589200	su_0				0.0127615	cv_0			0.99644	se_0
59387.3	251		176802200	su_0				0.02522	cv_0			0.995827	se_0
60692.8	252		225714600	su_0				0.0196902	cv_0			0.99376	se_0
62020.8	253		6082921000	su_0				0.0407782	cv_0			0.767889	se_0
63191.7	254		5419033000	su_0				0.0246661	cv_0			0.781863	se_0
63704.6	255		155172300	su_0				0.0190819	cv_0			0.988253	se_0
62197.6	256		934897800	su_0				0.02929	cv_0			0.827568	se_0
60440.6	257		13201850000	su_0				0.0610593	cv_0			0.755228	se_0
59320.2	258		2853290000	su_0				0.0210645	cv_0			0.830977	se_0
59035.7	259		95385070	su_0				0.018496	cv_0			0.97807	se_0
59558.7	260		844494100	su_0				0.0349602	cv_0			0.816141	se_0
59899.5	261		3170154000	su_0				0.060308	cv_0			0.805755	se_0
60437.6	262		1108484000	su_0				0.0194153	cv_0			0.954229	se_0
60604.7	263		152318800	su_0				0.0212064	cv_0			0.995123	se_0
61017.7	264		454801100	su_0				0.028656	cv_0			0.994426	se_0
60719.9	265		331408700	su_0				0.0224329	cv_0			0.996928	se_0
62005.7	266		143079600	su_0				0.0121791	cv_0			0.967682	se_0
61232.4	267		271787000	su_0				0.0149967	cv_0			0.945658	se_0
59992	268		4683218000	su_0				0.035627	cv_0			0.798483	se_0
58568.4	269		5507128000	su_0				0.0254322	cv_0			0.807234	se_0
58667.2	270		216453500	su_0				0.017212	cv_0			0.914569	se_0
60618.6	271		2051561000	su_0				0.0307793	cv_0			0.83151	se_0
60687.4	272		8400577000	su_0				0.0368526	cv_0			0.768694	se_0
59613.1	273		5353462000	su_0				0.0265041	cv_0			0.798282	se_0
60427.4	274		155526700	su_0				0.0206398	cv_0			0.943589	se_0
62288.8	275		1451829000	su_0				0.0260897	cv_0			0.839039	se_0
63435.9	276		2580170000	su_0				0.0297179	cv_0			0.903736	se_0
59956.5	277		2505291000	su_0				0.0210764	cv_0			0.85707	se_0
60022	278		85273690	su_0				0.0163533	cv_0			0.990046	se_0
59779.9	279		464746700	su_0				0.0159259	cv_0			0.924833	se_0
58530.2	280		1195594000	su_0				0.0213349	cv_0			0.890953	se_0
60087.8	281		722617800	su_0				0.0182147	cv_0			0.964723	se_0
60200.9	282		159600100	su_0				0.0103275	cv_0			0.976124	se_0
61519.3	283		174868300	su_0				0.012255	cv_0			0.953133	se_0
61467.7	284		1733313000	su_0				0.0230994	cv_0			0.812722	se_0
61259.8	285		3185799000	su_0				0.0205649	cv_0			0.892912	se_0
62281	286		50829100	su_0				0.0194732	cv_0			0.996805	se_0
59421.2	287		339462500	su_0				0.0146402	cv_0			0.898268	se_0
59997.7	288		2210352000	su_0				0.0279832	cv_0			0.84473	se_0
59735	289		34969600000	su_0				0.045197	cv_0			0.757092	se_0
59176.1	290		14199010000	su_0				0.0248579	cv_0			0.767119	se_0
58671.8	291		72356000	su_0				0.032946	cv_0			0.991504	se_0
60339.4	292		368691600	su_0				0.0224052	cv_0			0.899323	se_0
59814.4	293		1322347000	su_0				0.0259869	cv_0			0.900941	se_0
61319.5	294		2288904000	su_0				0.0215734	cv_0			0.814706	se_0
63657.3	295		7433859000	su_0				0.0198827	cv_0			0.821291	se_0
61274.7	296		110327700	su_0				0.0216071	cv_0			0.96235	se_0
61313.7	297		919652800	su_0				0.0231774	cv_0			0.89654	se_0
60570.7	298		1769091000	su_0				0.0298033	cv_0			0.854284	se_0
59181.2	299		885813100	su_0				0.0262954	cv_0			0.899857	se_0
59550.5	300		101647800	su_0				0.0166428	cv_0			0.974633	se_0
59416.6	301		177340700	su_0				0.0162747	cv_0			0.944443	se_0
61059.8	302		50639920	su_0				0.0186244	cv_0			0.996433	se_0
62438.5	303		240545900	su_0				0.0139273	cv_0			0.998389	se_0
60774.1	304		1837640000	su_0				0.0221619	cv_0			0.928109	se_0
64275.1	305		1833155000	su_0				0.0216587	cv_0			0.928195	se_0
62335.7	306		81494540	su_0				0.0189887	cv_0			0.996176	se_0
61322.7	307		1568384000	su_0				0.0202828	cv_0			0.828803	se_0
60299.8	308		39612830000	su_0				0.0493368	cv_0			0.757376	se_0
59399.3	309		11214800000	su_0				0.0233211	cv_0			0.77702	se_0
59373	310		73034760	su_0				0.0228454	cv_0			0.983949	se_0
60868.4	311		182142800	su_0				0.0491343	cv_0			0.942583	se_0
61087.6	312		2176022000	su_0				0.031418	cv_0			0.805373	se_0
60482.1	313		43855890000	su_0				0.0522115	cv_0			0.767059	se_0
62642.3	314		7263137000	su_0				0.0177554	cv_0			0.864306	se_0
61944.5	315		161801900	su_0				0.0362277	cv_0			0.965458	se_0
62351.5	316		772693100	su_0				0.0538647	cv_0			0.913485	se_0
59487.2	317		3603085000	su_0				0.06389	cv_0			0.861554	se_0
59690.1	318		1693041000	su_0				0.0346417	cv_0			0.932403	se_0
59442.4	319		86492460	su_0				0.0215498	cv_0			0.994395	se_0
59538.7	320		214385800	su_0				0.0268205	cv_0			0.962728	se_0
59715.4	321		291068900	su_0				0.0236194	cv_0			0.938129	se_0
61167	322		262307100	su_0				0.0194673	cv_0			0.972888	se_0
59969.2	323		106100400	su_0				0.0282324	cv_0			0.986439	se_0
61578	324		246449700	su_0				0.0402812	cv_0			0.986246	se_0
62068.7	325		1212423000	su_0				0.0292349	cv_0			0.93463	se_0
62147.4	326		1887242000	su_0				0.0272673	cv_0			0.927081	se_0
60122.7	327		46003750	su_0				0.0224205	cv_0			0.996062	se_0
60013	328		204387800	su_0				0.0262872	cv_0			0.985292	se_0
58770.7	329		1613862000	su_0				0.0309282	cv_0			0.944729	se_0
59735.9	330		32430830000	su_0				0.0439875	cv_0			0.762184	se_0
59767.4	331		11147410000	su_0				0.0236026	cv_0			0.782455	se_0
60822.9	332		63726810	su_0				0.02392	cv_0			0.991883	se_0
61392	333		432423300	su_0				0.0221005	cv_0			0.983902	se_0
61103.2	334		4166324000	su_0				0.0400843	cv_0			0.830129	se_0
60002.8	335		1893192000	su_0				0.0141104	cv_0			0.975334	se_0
60584.8	336		4380124000	su_0				0.0230346	cv_0			0.95647	se_0
62120.9	337		37242240	su_0				0.0259258	cv_0			0.996042	se_0
60516.5	338		312038200	su_0				0.0205128	cv_0			0.991128	se_0
59663.3	339		4195022000	su_0				0.0413377	cv_0			0.856071	se_0
59576.9	340		4709226000	su_0				0.0368583	cv_0			0.840177	se_0
60716.1	341		485001900	su_0				0.0127215	cv_0			0.943676	se_0
59715.6	342		132213100	su_0				0.0179877	cv_0			0.997063	se_0
60305.8	343		552082800	su_0				0.0218031	cv_0			0.959933	se_0
60295.4	344		1450334000	su_0				0.0247154	cv_0			0.931343	se_0
62453.6	345		673272600	su_0				0.0161221	cv_0			0.996033	se_0
62690.3	346		177807300	su_0				0.0235501	cv_0			0.983403	se_0
61063.8	347		400432900	su_0				0.0206183	cv_0			0.986098	se_0
60400.8	348		1065044000	su_0				0.0278597	cv_0			0.957256	se_0
59789.6	349		19469660	su_0				0.0148622	cv_0			0.993227	se_0
59616	350		217327500	su_0				0.0187599	cv_0			0.978821	se_0
59866.9	351		663655500	su_0				0.0196691	cv_0			0.986761	se_0
61424.5	352		3072306000	su_0				0.0193971	cv_0			0.808839	se_0
60995.3	353		401343200	su_0				0.0098504	cv_0			0.961351	se_0
61476.8	354		80704230	su_0				0.0282352	cv_0			0.994838	se_0
61274.6	355		273040600	su_0				0.0180615	cv_0			0.981011	se_0
60578	356		4851263000	su_0				0.0239053	cv_0			0.81347	se_0
61933.5	357		9370044000	su_0				0.0258555	cv_0			0.800972	se_0
60604.2	358		12799870000	su_0				0.0303872	cv_0			0.802365	se_0
60103.4	359		66106380	su_0				0.0178211	cv_0			0.998105	se_0
59657.9	360		149112000	su_0				0.0167212	cv_0			0.992964	se_0
59893.6	361		4080016000	su_0				0.0357081	cv_0			0.829982	se_0
61197.3	362		10134670000	su_0				0.0380092	cv_0			0.854771	se_0
59991.7	363		1750787000	su_0				0.0176492	cv_0			0.945987	se_0
62919.1	364		86458760	su_0				0.0180566	cv_0			0.996551	se_0
61318.3	365		317905800	su_0				0.015651	cv_0			0.952763	se_0
62663.8	366		1749404000	su_0				0.0214392	cv_0			0.885117	se_0
60640.5	367		681828200	su_0				0.0138833	cv_0			0.987289	se_0
60587.6	368		97735070	su_0				0.0121482	cv_0			0.998037	se_0
59978.8	369		223975000	su_0				0.0162979	cv_0			0.981105	se_0
59706	370		912735200	su_0				0.0240735	cv_0			0.935104	se_0
60380.8	371		986846400	su_0				0.0196001	cv_0			0.937693	se_0
61222.9	372		58091010	su_0				0.0144602	cv_0			0.997494	se_0
59602.8	373		115003600	su_0				0.0146658	cv_0			0.987871	se_0
61033.5	374		1793090000	su_0				0.0150489	cv_0			0.834219	se_0
61274.3	375		2549454000	su_0				0.0173661	cv_0			0.809065	se_0
61132.5	376		1038862000	su_0				0.0165265	cv_0			0.914624	se_0
61506	377		67683320	su_0				0.0124733	cv_0			0.994315	se_0
60492.2	378		129990100	su_0				0.0161619	cv_0			0.976582	se_0
60548.8	379		3392696000	su_0				0.0193881	cv_0			0.801649	se_0
60027.3	380		7357969000	su_0				0.0217715	cv_0			0.784109	se_0
60033.5	381		7358890000	su_0				0.0218847	cv_0			0.784161	se_0
60324.5	382		56906910	su_0				0.0121288	cv_0			0.993265	se_0
59638.6	383		139030000	su_0				0.0172723	cv_0			0.985302	se_0
60999.4	384		3126198000	su_0				0.0306656	cv_0			0.832981	se_0
60910.7	385		1004264000	su_0				0.0106606	cv_0			0.975145	se_0
61028.7	386		2856291000	su_0				0.0208999	cv_0			0.869838	se_0
61380.8	387		469601000	su_0				0.0191534	cv_0			0.942846	se_0
60228.1	388		1094217000	su_0				0.0191715	cv_0			0.94277	se_0
59134.9	389		2649744000	su_0				0.0187014	cv_0			0.922724	se_0
60362.4	390		84384450	su_0				0.0183644	cv_0			0.998449	se_0
60253.8	391		205833000	su_0				0.016567	cv_0			0.974879	se_0
61666.8	392		830486400	su_0				0.0231282	cv_0			0.954646	se_0
62437.1	393		729166600	su_0				0.0222292	cv_0			0.900291	se_0
60421.3	394		74135650	su_0				0.0147065	cv_0			0.998452	se_0
63036	395		113344800	su_0				0.0156376	cv_0			0.98638	se_0
60327.6	396		517532800	su_0				0.0143616	cv_0			0.992634	se_0
61823.1	397		10323940000	su_0				0.0244622	cv_0			0.822037	se_0
61373.6	398		1038828000	su_0				0.0165576	cv_0			0.914621	se_0
60183.8	399		52390500	su_0				0.011948	cv_0			0.99752	se_0
60624.1	400		136391500	su_0				0.0153315	cv_0			0.982051	se_0
60373.2	401		2318334000	su_0				0.0148537	cv_0			0.818757	se_0
61149	402		2129598000	su_0				0.0115806	cv_0			0.843643	se_0
61302.8	403		2134167000	su_0				0.0119419	cv_0			0.844292	se_0
61655.7	404		201598400	su_0				0.0182496	cv_0			0.985132	se_0
60951.3	405		4004863000	su_0				0.0295029	cv_0			0.815714	se_0
60717.2	406		2279979000	su_0				0.0147898	cv_0			0.838415	se_0
62206.6	407		3543627000	su_0				0.0219286	cv_0			0.899287	se_0
60542.6	408		618495100	su_0				0.0250209	cv_0			0.949051	se_0
59542.9	409		2984269000	su_0				0.0246826	cv_0			0.833175	se_0
60293.1	410		118263100	su_0				0.0124341	cv_0			0.996704	se_0
60219.6	411		557767000	su_0				0.015859	cv_0			0.991812	se_0
61438.1	412		735514300	su_0				0.0187879	cv_0			0.98484	se_0
60312.7	413		91064450	su_0				0.0303577	cv_0			0.997745	se_0
61059.6	414		153260800	su_0				0.0113867	cv_0			0.989974	se_0
61429.6	415		1971130000	su_0				0.0310617	cv_0			0.985265	se_0
62641.2	416		2375998000	su_0				0.0184654	cv_0			0.873186	se_0
60924.9	417		1091482000	su_0				0.0207453	cv_0			0.871082	se_0
61186.1	418		39003520	su_0				0.0107819	cv_0			0.997805	se_0
60096.7	419		120861800	su_0				0.00852662	cv_0			0.991927	se_0
60025.9	420		2772376000	su_0				0.0197243	cv_0			0.793579	se_0
59823.3	421		1946885000	su_0				0.0127001	cv_0			0.944943	se_0
60631.2	422		1327541000	su_0				0.00939079	cv_0			0.896028	se_0
62039.8	423		64937840	su_0				0.0077338	cv_0			0.996289	se_0
60948.8	424		130708400	su_0				0.00857012	cv_0			0.990277	se_0
61340.9	425		384342900	su_0				0.0100433	cv_0			0.995748	se_0
61383.6	426		2109280000	su_0				0.0143707	cv_0			0.835639	se_0
61931.4	427		1471678000	su_0				0.0104314	cv_0			0.882365	se_0
61185.4	428		1076680000	su_0				0.0168089	cv_0			0.929373	se_0
59853.6	429		184811700	su_0				0.0161401	cv_0			0.998358	se_0
60560.1	430		405676800	su_0				0.018728	cv_0			0.997635	se_0
60193.2	431		232812900	su_0				0.0144168	cv_0			0.989558	se_0
61351.2	432		83197940	su_0				0.0293543	cv_0			0.997009	se_0
61991.1	433		133685100	su_0				0.0167674	cv_0			0.997482	se_0
63754	434		308214200	su_0				0.0126374	cv_0			0.994392	se_0
63089.1	435		561693900	su_0				0.0117904	cv_0			0.953622	se_0
62626.2	436		892579100	su_0				0.0207588	cv_0			0.834269	se_0
62438.8	437		64242650	su_0				0.0156548	cv_0			0.995462	se_0
61598.3	438		162901800	su_0				0.0109132	cv_0			0.990774	se_0
60277.7	439		657092300	su_0				0.0121989	cv_0			0.967681	se_0
59649.4	440		1231285000	su_0				0.0113866	cv_0			0.911171	se_0
60451.8	441		1782704000	su_0				0.0118237	cv_0			0.925561	se_0
61557.7	442		80624960	su_0				0.012507	cv_0			0.995862	se_0
62435.3	443		124083100	su_0				0.0117735	cv_0			0.991241	se_0
61780.6	444		829658700	su_0				0.0163561	cv_0			0.994947	se_0
62019.8	445		2239508000	su_0				0.0122511	cv_0			0.990793	se_0
61860.6	446		1867799000	su_0				0.0117161	cv_0			0.917696	se_0
60150.6	447		89973860	su_0				0.0196334	cv_0			0.995803	se_0
60616.5	448		120670500	su_0				0.0197491	cv_0			0.997056	se_0
59959.2	449		118686500	su_0				0.0179046	cv_0			0.996251	se_0
59994.7	450		118667300	su_0				0.0182268	cv_0			0.996394	se_0
58742.5	451		101916100	su_0				0.0288238	cv_0			0.997471	se_0
61252.4	452		105019900	su_0				0.0151976	cv_0			0.992372	se_0
60303.2	453		294737800	su_0				0.0101715	cv_0			0.947232	se_0
61437.8	454		1008995000	su_0				0.0145806	cv_0			0.859269	se_0
61720.6	455		574648800	su_0				0.0165417	cv_0			0.956078	se_0
61640.1	456		218778500	su_0				0.0129365	cv_0			0.933947	se_0
61962.2	457		85285600	su_0				0.0214602	cv_0			0.993696	se_0
60269.5	458		66407840	su_0				0.00853469	cv_0			0.917331	se_0
59761.1	459		300979900	su_0				0.00939455	cv_0			0.891137	se_0
60349.1	460		2003297000	su_0				0.0122208	cv_0			0.909873	se_0
60661.7	461		1743847000	su_0				0.0130773	cv_0			0.9719	se_0
61171.8	462		169683600	su_0				0.0110586	cv_0			0.979954	se_0
60904.5	463		57957740	su_0				0.00971754	cv_0			0.991253	se_0
61563.6	464		62189520	su_0				0.00929555	cv_0			0.929288	se_0
61821.4	465		141337900	su_0				0.00789359	cv_0			0.878743	se_0
61181.5	466		972394600	su_0				0.0104409	cv_0			0.94404	se_0
62298.5	467		1419855000	su_0				0.0122969	cv_0			0.973447	se_0
59454.8	468		189168300	su_0				0.0269281	cv_0			0.978021	se_0
59671.1	469		128213000	su_0				0.0204667	cv_0			0.947281	se_0
60331.4	470		88188760	su_0				0.0130966	cv_0			0.99645	se_0
60765	471		244907800	su_0				0.0142503	cv_0			0.987468	se_0
59653.7	472		159616700	su_0				0.0150695	cv_0			0.998003	se_0
59961	473		102011100	su_0				0.0169051	cv_0			0.99667	se_0
60165.2	474		56058540	su_0				0.0101969	cv_0			0.996816	se_0
60819.4	475		117232700	su_0				0.0142198	cv_0			0.993561	se_0
60681.4	476		493410400	su_0				0.0133558	cv_0			0.946602	se_0
61570.9	477		2364585000	su_0				0.0240964	cv_0			0.887682	se_0
60782.8	478		678763900	su_0				0.0213309	cv_0			0.990421	se_0
60054.7	479		148685100	su_0				0.0161752	cv_0			0.992216	se_0
60530.4	480		57414370	su_0				0.00748835	cv_0			0.991923	se_0
60307.3	481		91979860	su_0				0.00975102	cv_0			0.969022	se_0
60892.2	482		245538300	su_0				0.0102871	cv_0			0.945762	se_0
62636.1	483		6819870000	su_0				0.0227807	cv_0			0.916691	se_0
60782.9	484		2745854000	su_0				0.0162961	cv_0			0.96883	se_0
61813.5	485		130195400	su_0				0.0187596	cv_0			0.99094	se_0
61503.4	486		81443980	su_0				0.00759914	cv_0			0.998566	se_0
62676.3	487		111277100	su_0				0.00802458	cv_0			0.986197	se_0
61180.8	488		141759200	su_0				0.00791822	cv_0			0.963727	se_0
60992.5	489		2579105000	su_0				0.0164619	cv_0			0.970283	se_0
60412.5	490		1862997000	su_0				0.014196	cv_0			0.977041	se_0
60392.5	491		119652400	su_0				0.00803669	cv_0			0.98996	se_0
59468	492		230389300	su_0				0.0112344	cv_0			0.991337	se_0
60350.2	493		68096400	su_0				0.0120062	cv_0			0.982011	se_0
61699.5	494		90404280	su_0				0.0142109	cv_0			0.997126	se_0
61517	495		111180200	su_0				0.0197905	cv_0			0.993491	se_0
61333.3	496		76151540	su_0				0.0195942	cv_0			0.996692	se_0
62776.3	497		103806500	su_0				0.0120807	cv_0			0.966155	se_0
60998.6	498		898199600	su_0				0.0268232	cv_0			0.948843	se_0
59514.5	499		3229730000	su_0				0.0316567	cv_0			0.915641	se_0
59813	500		828358800	su_0				0.0263319	cv_0			0.983791	se_0
60786.3	501		142058400	su_0				0.0119195	cv_0			0.945449	se_0
60869.3	502		984241400	su_0				0.0261006	cv_0			0.953314	se_0
62295.6	503		8536036000	su_0				0.0257197	cv_0			0.891179	se_0
62182.4	504		2957651000	su_0				0.0168257	cv_0			0.928606	se_0
62184.6	505		90777040	su_0				0.00966151	cv_0			0.981167	se_0
61638.7	506		95672830	su_0				0.0107091	cv_0			0.993688	se_0
61897.7	507		537883100	su_0				0.0143455	cv_0			0.99556	se_0
61013.5	508		1507352000	su_0				0.0132187	cv_0			0.948765	se_0
60077.8	509		114909000	su_0				0.0302219	cv_0			0.995087	se_0
60276.2	510		189181000	su_0				0.0335394	cv_0			0.99668	se_0
61187.1	511		150429800	su_0				0.0269678	cv_0			0.995245	se_0
62184.3	512		65500680	su_0				0.00837955	cv_0			0.9919	se_0
62461.1	513		145153300	su_0				0.0188892	cv_0			0.991337	se_0
61647.7	514		1402183000	su_0				0.0379731	cv_0			0.906316	se_0
61730.8	515		3875685000	su_0				0.0511282	cv_0			0.919694	se_0
61263.8	516		2066237000	su_0				0.0373846	cv_0			0.946095	se_0
62516.6	517		124890700	su_0				0.0123193	cv_0			0.949998	se_0
61133.1	518		170036400	su_0				0.0198082	cv_0			0.987147	se_0
59826.6	519		3181496000	su_0				0.0375016	cv_0			0.949787	se_0
59713.9	520		8590544000	su_0				0.026021	cv_0			0.906395	se_0
60788.2	521		3805231000	su_0				0.0376683	cv_0			0.863405	se_0
60353.6	522		214726300	su_0				0.0210998	cv_0			0.915844	se_0
61509.3	523		31421730	su_0				0.0133906	cv_0			0.995632	se_0
62522.5	524		182178400	su_0				0.0155124	cv_0			0.934212	se_0
62044	525		2627269000	su_0				0.0307918	cv_0			0.891756	se_0
62209.9	526		749037100	su_0				0.0246673	cv_0			0.915324	se_0
63218.7	527		107949500	su_0				0.0234051	cv_0			0.990861	se_0
60667.3	528		87865400	su_0				0.0206816	cv_0			0.98065	se_0
59897.7	529		99899530	su_0				0.0214727	cv_0			0.979264	se_0
60261.2	530		329685000	su_0				0.0223092	cv_0			0.959757	se_0
60892.2	531		342613000	su_0				0.0197225	cv_0			0.899608	se_0
60806.2	532		543293300	su_0				0.019843	cv_0			0.89162	se_0
60707.5	533		85586080	su_0				0.0186468	cv_0			0.993229	se_0
61373.8	534		2059944000	su_0				0.0271078	cv_0			0.914946	se_0
61751.2	535		3362897000	su_0				0.0244905	cv_0			0.929919	se_0
61913.8	536		4238812000	su_0				0.0402452	cv_0			0.841731	se_0
60474.9	537		690787300	su_0				0.0214591	cv_0			0.882824	se_0
60828.9	538		84510020	su_0				0.0169537	cv_0			0.997257	se_0
60391.4	539		3996621000	su_0				0.0254287	cv_0			0.954084	se_0
60262.5	540		730972700	su_0				0.0152254	cv_0			0.967477	se_0
61013.3	541		4739910000	su_0				0.0279077	cv_0			0.840334	se_0
60980.2	542		407773300	su_0				0.025523	cv_0			0.929337	se_0
60419.4	543		59653860	su_0				0.017262	cv_0			0.9924	se_0
62280.4	544		1424430000	su_0				0.0247488	cv_0			0.996309	se_0
61628.2	545		2841253000	su_0				0.0323723	cv_0			0.910497	se_0
61461.8	546		1440034000	su_0				0.0205899	cv_0			0.931554	se_0
60625.2	547		110896000	su_0				0.0132382	cv_0			0.948347	se_0
59777.4	548		170943000	su_0				0.0120421	cv_0			0.967233	se_0
58441.4	549		54050460	su_0				0.0163752	cv_0			0.968835	se_0
60324.7	550		80589880	su_0				0.0189656	cv_0			0.970859	se_0
60480	551		298663700	su_0				0.0216719	cv_0			0.9646	se_0
61822	552		255005100	su_0				0.0155228	cv_0			0.88979	se_0
61935.3	553		516459000	su_0				0.0204926	cv_0			0.85649	se_0
61769	554		106808900	su_0				0.0188285	cv_0			0.94937	se_0
63176.6	555		1412088000	su_0				0.0234547	cv_0			0.903859	se_0
62220.9	556		2520179000	su_0				0.0215747	cv_0			0.907111	se_0
63140.8	557		2998048000	su_0				0.0320203	cv_0			0.827594	se_0
60962.5	558		588051400	su_0				0.0227041	cv_0			0.837308	se_0
59010.8	559		108429200	su_0				0.0183246	cv_0			0.983656	se_0
59630	560		1469482000	su_0				0.0163597	cv_0			0.887549	se_0
59842.8	561		998878500	su_0				0.0182155	cv_0			0.894573	se_0
61734.9	562		4129184000	su_0				0.0272852	cv_0			0.813794	se_0
61703.5	563		418675300	su_0				0.0198728	cv_0			0.859299	se_0
62135.4	564		910506400	su_0				0.0197667	cv_0			0.983636	se_0
63091.8	565		2128913000	su_0				0.0331492	cv_0			0.878074	se_0
62909.9	566		1762433000	su_0				0.0282452	cv_0			0.952675	se_0
62632.1	567		57655560	su_0				0.017772	cv_0			0.990319	se_0
61824.1	568		84949490	su_0				0.0225931	cv_0			0.993516	se_0
60443.6	569		106979400	su_0				0.0221576	cv_0			0.989876	se_0
60376.4	570		55685700	su_0				0.0156759	cv_0			0.992825	se_0
60226.1	571		863151600	su_0				0.0210739	cv_0			0.973309	se_0
61150	572		2654727000	su_0				0.0237457	cv_0			0.969582	se_0
60892.1	573		91956260	su_0				0.0179043	cv_0			0.964917	se_0
62346.5	574		832166700	su_0				0.022213	cv_0			0.97533	se_0
62233.6	575		3585810000	su_0				0.0256296	cv_0			0.949103	se_0
62030.2	576		1994692000	su_0				0.0230286	cv_0			0.926265	se_0
61730.1	577		405624700	su_0				0.0208539	cv_0			0.953225	se_0
61744.8	578		763223000	su_0				0.0278016	cv_0			0.912946	se_0
60839.1	579		359141100	su_0				0.0259102	cv_0			0.992438	se_0
59990.9	580		219591400	su_1				0.0176124	cv_1			0.922813	se_1
60918.3	581		303881900	su_1				0.0178293	cv_1			0.912039	se_1
61699.5	582		356806300	su_1				0.018156	cv_1			0.90133	se_1
60446.4	583		433170700	su_1				0.0183024	cv_1			0.901694	se_1
62267.6	584		366024800	su_1				0.0172708	cv_1			0.935934	se_1
62719.2	585		1054916000	su_1				0.025339	cv_1			0.821776	se_1
62374.9	586		911902100	su_1				0.0252682	cv_1			0.83583	se_1
60817	587		269999000	su_1				0.0143606	cv_1			0.95649	se_1
60485.6	588		611780400	su_1				0.0179819	cv_1			0.93444	se_1
60631.1	589		727283700	su_1				0.0195048	cv_1			0.943506	se_1
59474.4	590		1428422000	su_1				0.0296071	cv_1			0.864827	se_1
61083	591		918958300	su_1				0.0247033	cv_1			0.913873	se_1
62403.9	592		2594940000	su_1				0.0434686	cv_1			0.890464	se_1
60826.4	593		1215592000	su_1				0.0235824	cv_1			0.886258	se_1
62364.6	594		1492070000	su_1				0.024095	cv_1			0.896324	se_1
62409.5	595		17167520000	su_1				0.103151	cv_1			0.820217	se_1
62701.7	596		30038540000	su_1				0.108097	cv_1			0.805661	se_1
61342	597		3184936000	su_1				0.0347434	cv_1			0.843495	se_1
62056.8	598		183440700	su_1				0.017069	cv_1			0.939422	se_1
60145	599		194905600	su_1				0.0133202	cv_1			0.94338	se_1
60382.9	600		417982600	su_1				0.0145553	cv_1			0.909376	se_1
60738.2	601		209731700	su_1				0.00946682	cv_1			0.959209	se_1
59629.9	602		134121800	su_1				0.00778131	cv_1			0.987576	se_1
62056.6	603		747000300	su_1				0.0251308	cv_1			0.865782	se_1
62510.4	604		1009311000	su_1				0.0262664	cv_1			0.879794	se_1
62775.3	605		1528033000	su_1				0.0238924	cv_1			0.860111	se_1
61253.4	606		785276900	su_1				0.0124324	cv_1			0.947211	se_1
62106.6	607		636317100	su_1				0.0112575	cv_1			0.946775	se_1
59689.3	608		2497686000	su_1				0.0418692	cv_1			0.8999	se_1
59869.2	609		6957014000	su_1				0.0661995	cv_1			0.860446	se_1
60910.9	610		5366721000	su_1				0.054421	cv_1			0.846122	se_1
61030.7	611		1267522000	su_1				0.016585	cv_1			0.883232	se_1
61240.9	612		585595300	su_1				0.010709	cv_1			0.930862	se_1
61354.8	613		4924128000	su_1				0.0614041	cv_1			0.92061	se_1
61586.8	614		17579500000	su_1				0.11398	cv_1			0.799129	se_1
62461	615		5874569000	su_1				0.0851825	cv_1			0.865464	se_1
62564.6	616		2075229000	su_1				0.026114	cv_1			0.818642	se_1
62944.1	617		218649000	su_1				0.019842	cv_1			0.94046	se_1
61636.1	618		382645600	su_1				0.0191143	cv_1			0.905717	se_1
61064.2	619		504272400	su_1				0.0144565	cv_1			0.931855	se_1
60088.5	620		403213500	su_1				0.0119896	cv_1			0.937798	se_1
60339.6	621		195119100	su_1				0.00864681	cv_1			0.972513	se_1
61739.1	622		2829909000	su_1				0.0488602	cv_1			0.780867	se_1
60821	623		3661264000	su_1				0.0520877	cv_1			0.787698	se_1
61706.7	624		3047660000	su_1				0.0309074	cv_1			0.816064	se_1
62546.1	625		2156283000	su_1				0.019428	cv_1			0.915324	se_1
61809.1	626		9364322000	su_1				0.0778951	cv_1			0.822985	se_1
62690.7	627		11848700000	su_1				0.0834561	cv_1			0.85676	se_1
58836.1	628		18203530000	su_1				0.0881327	cv_1			0.835113	se_1
60807.9	629		4200162000	su_1				0.0277265	cv_1			0.840815	se_1
60578.2	630		17761720000	su_1				0.0839571	cv_1			0.863073	se_1
61081.1	631		106022300000	su_1				0.138042	cv_1			0.808571	se_1
61939.5	632		35427590000	su_1				0.118762	cv_1			0.812673	se_1
61534	633		5065438000	su_1				0.0398035	cv_1			0.79287	se_1
62529.7	634		396085800	su_1				0.0217814	cv_1			0.88311	se_1
62422.4	635		432189800	su_1				0.0197944	cv_1			0.872168	se_1
61732.5	636		509301700	su_1				0.0185461	cv_1			0.871422	se_1
62574.8	637		1036978000	su_1				0.0184602	cv_1			0.840982	se_1
61622.7	638		1163273000	su_1				0.028717	cv_1			0.843553	se_1
60880	639		2125790000	su_1				0.0400207	cv_1			0.814397	se_1
60833	640		3307818000	su_1				0.0465909	cv_1			0.825053	se_1
59916.5	641		8127628000	su_1				0.0499104	cv_1			0.77023	se_1
61980.7	642		27603430000	su_1				0.0927167	cv_1			0.757884	se_1
61453.2	643		60803630000	su_1				0.126613	cv_1			0.746282	se_1
61897.3	644		21155380000	su_1				0.0757693	cv_1			0.749067	se_1
62893.8	645		12296630000	su_1				0.0585028	cv_1			0.760955	se_1
62418.8	646		101667300000	su_1				0.147014	cv_1			0.77388	se_1
61919.3	647		9273003000	su_1				0.0659837	cv_1			0.857086	se_1
61631.9	648		70022570000	su_1				0.122297	cv_1			0.772875	se_1
60729.8	649		9086230000	su_1				0.0547726	cv_1			0.767718	se_1
60442.2	650		599910700	su_1				0.0247761	cv_1			0.854555	se_1
61227	651		393384200	su_1				0.0219461	cv_1			0.875973	se_1
60964.4	652		303206000	su_1				0.0143272	cv_1			0.924336	se_1
61532.2	653		492768300	su_1				0.0121786	cv_1			0.907263	se_1
62146.3	654		2338019000	su_1				0.0404707	cv_1			0.812868	se_1
62296	655		1939620000	su_1				0.0330621	cv_1			0.828288	se_1
62156.6	656		564168300	su_1				0.0127815	cv_1			0.936872	se_1
63315.5	657		3206605000	su_1				0.0281873	cv_1			0.862605	se_1
60122.3	658		3975398000	su_1				0.0618745	cv_1			0.795651	se_1
60845.4	659		5095618000	su_1				0.0490465	cv_1			0.808505	se_1
61571.4	660		23119810000	su_1				0.0862667	cv_1			0.803364	se_1
61261.3	661		4041298000	su_1				0.032426	cv_1			0.858379	se_1
61779.9	662		6396078000	su_1				0.0366809	cv_1			0.840609	se_1
63093.9	663		11373920000	su_1				0.0796581	cv_1			0.819076	se_1
61003.2	664		93496160000	su_1				0.216474	cv_1			0.792774	se_1
62158.7	665		86044840000	su_1				0.229389	cv_1			0.79296	se_1
61551.1	666		4718707000	su_1				0.0374458	cv_1			0.839013	se_1
62185.7	667		1480079000	su_1				0.0591045	cv_1			0.836654	se_1
62296.6	668		713422100	su_1				0.0214354	cv_1			0.845786	se_1
61067.7	669		1425173000	su_1				0.031161	cv_1			0.833369	se_1
59706.2	670		1542435000	su_1				0.0201176	cv_1			0.859269	se_1
61327.3	671		255050100	su_1				0.00714871	cv_1			0.988668	se_1
62552.1	672		2076697000	su_1				0.038236	cv_1			0.81865	se_1
63865.6	673		5892401000	su_1				0.0448832	cv_1			0.832681	se_1
62451.2	674		40848610000	su_1				0.0842659	cv_1			0.79391	se_1
63052.1	675		24343310000	su_1				0.0472567	cv_1			0.806298	se_1
62433.4	676		7289224000	su_1				0.0264202	cv_1			0.831026	se_1
61098.2	677		10011850000	su_1				0.0814907	cv_1			0.786707	se_1
62587.8	678		13421170000	su_1				0.0661032	cv_1			0.813242	se_1
60884	679		37663650000	su_1				0.0788964	cv_1			0.81709	se_1
60262.8	680		28874370000	su_1				0.0512861	cv_1			0.809657	se_1
60771.5	681		7825376000	su_1				0.025252	cv_1			0.865597	se_1
61472.2	682		14322460000	su_1				0.103981	cv_1			0.777455	se_1
61904.6	683		53750370000	su_1				0.153029	cv_1			0.768455	se_1
64077.6	684		186396200000	su_1				0.300333	cv_1			0.758191	se_1
63518.9	685		31042370000	su_1				0.104219	cv_1			0.766308	se_1
62792.7	686		2629554000	su_1				0.0243643	cv_1			0.82229	se_1
62068.8	687		335629700	su_1				0.0110448	cv_1			0.947776	se_1
62196.7	688		354102100	su_1				0.00966465	cv_1			0.951447	se_1
61010.7	689		359235400	su_1				0.0131393	cv_1			0.903878	se_1
60843.7	690		541555800	su_1				0.0106502	cv_1			0.940494	se_1
61802.5	691		588607700	su_1				0.0083239	cv_1			0.918555	se_1
62618.5	692		452775900	su_1				0.00745043	cv_1			0.953385	se_1
61505.3	693		1014436000	su_1				0.0269342	cv_1			0.842017	se_1
62555.7	694		1386674000	su_1				0.0202329	cv_1			0.87962	se_1
62551.8	695		3705541000	su_1				0.018716	cv_1			0.873699	se_1
61841.4	696		5138379000	su_1				0.0167197	cv_1			0.863977	se_1
63248.5	697		7152910000	su_1				0.0200418	cv_1			0.864581	se_1
62350.5	698		1999285000	su_1				0.0286204	cv_1			0.877988	se_1
61340.3	699		1935768000	su_1				0.0207479	cv_1			0.910529	se_1
60882.9	700		3760698000	su_1				0.0183823	cv_1			0.89571	se_1
61021.1	701		7230873000	su_1				0.0191058	cv_1			0.84974	se_1
60947.9	702		11841950000	su_1				0.0234792	cv_1			0.86812	se_1
61962.1	703		10232300000	su_1				0.0474595	cv_1			0.794952	se_1
61937	704		60771730000	su_1				0.102621	cv_1			0.789565	se_1
63840.5	705		7443061000	su_1				0.0277618	cv_1			0.895978	se_1
62050.5	706		27506310000	su_1				0.0435959	cv_1			0.806997	se_1
60674.4	707		13030390000	su_1				0.074063	cv_1			0.817783	se_1
61463.6	708		16200610000	su_1				0.0810867	cv_1			0.768765	se_1
60021.9	709		176133100	su_1				0.011576	cv_1			0.972325	se_1
61514.6	710		469515700	su_1				0.0105764	cv_1			0.917423	se_1
60675.3	711		787252200	su_1				0.00938463	cv_1			0.910772	se_1
61514.5	712		1005709000	su_1				0.00945232	cv_1			0.908082	se_1
63074.1	713		1867674000	su_1				0.0125279	cv_1			0.871401	se_1
63016.3	714		630759300	su_1				0.0187365	cv_1			0.88413	se_1
62865.8	715		818258900	su_1				0.0138425	cv_1			0.883385	se_1
62971.5	716		3200489000	su_1				0.0177043	cv_1			0.866507	se_1
64279.3	717		7046087000	su_1				0.0194765	cv_1			0.854477	se_1
60257.3	718		10748720000	su_1				0.0228553	cv_1			0.854454	se_1
61008.1	719		882856900	su_1				0.0183825	cv_1			0.900926	se_1
59498.1	720		9438159000	su_1				0.0425466	cv_1			0.843261	se_1
61676.7	721		7005378000	su_1				0.0255609	cv_1			0.880955	se_1
60987.2	722		9253305000	su_1				0.0224116	cv_1			0.855308	se_1
62187	723		15051870000	su_1				0.0262718	cv_1			0.849451	se_1
62745.4	724		8482652000	su_1				0.0371408	cv_1			0.894585	se_1
62308.6	725		4363039000	su_1				0.0322022	cv_1			0.924711	se_1
62382.1	726		3288353000	su_1				0.0225303	cv_1			0.847429	se_1
60883.4	727		15591380000	su_1				0.0319658	cv_1			0.81356	se_1
62439.4	728		5613890000	su_1				0.039791	cv_1			0.8317	se_1
61737.5	729		782095600	su_1				0.01645	cv_1			0.848873	se_1
61488.3	730		623712700	su_1				0.012412	cv_1			0.872714	se_1
61701	731		1253965000	su_1				0.0145983	cv_1			0.813344	se_1
62688	732		1389556000	su_1				0.0132758	cv_1			0.859337	se_1
61978	733		501818700	su_1				0.0185752	cv_1			0.895546	se_1
61958.4	734		1451530000	su_1				0.0228094	cv_1			0.874147	se_1
62926.1	735		1336048000	su_1				0.0171946	cv_1			0.919605	se_1
62925.5	736		1558315000	su_1				0.0132263	cv_1			0.911255	se_1
63307.8	737		2259075000	su_1				0.0129316	cv_1			0.897368	se_1
62277.2	738		2044001000	su_1				0.0377136	cv_1			0.815018	se_1
61282.3	739		9118893000	su_1				0.0584082	cv_1			0.824775	se_1
61704.3	740		15383370000	su_1				0.0627978	cv_1			0.829237	se_1
61870.3	741		7130787000	su_1				0.033087	cv_1			0.848135	se_1
62783.6	742		5860219000	su_1				0.0207189	cv_1			0.835508	se_1
61442.6	743		3420520000	su_1				0.0634622	cv_1			0.786507	se_1
62431.9	744		18792260000	su_1				0.0956644	cv_1			0.845309	se_1
62593.5	745		45119920000	su_1				0.12653	cv_1			0.838765	se_1
62070.7	746		3615225000	su_1				0.0297192	cv_1			0.916748	se_1
61251	747		9066232000	su_1				0.0309763	cv_1			0.79497	se_1
62972.8	748		199621700	su_1				0.0164539	cv_1			0.943833	se_1
61793.5	749		180136200	su_1				0.0112935	cv_1			0.994896	se_1
62323.7	750		205820200	su_1				0.0101923	cv_1			0.974227	se_1
61837.9	751		233879400	su_1				0.00917026	cv_1			0.981409	se_1
60522.2	752		618232600	su_1				0.0119668	cv_1			0.940139	se_1
62540.1	753		318994200	su_1				0.0196303	cv_1			0.949543	se_1
62687.2	754		466676500	su_1				0.0178779	cv_1			0.967449	se_1
63387.2	755		3474951000	su_1				0.0307561	cv_1			0.826896	se_1
62134.5	756		2616877000	su_1				0.0218112	cv_1			0.834675	se_1
62038.1	757		2532551000	su_1				0.0190678	cv_1			0.867628	se_1
60667.4	758		1461093000	su_1				0.0382493	cv_1			0.842349	se_1
61425	759		8761904000	su_1				0.0606119	cv_1			0.790151	se_1
60833.7	760		16640670000	su_1				0.0641648	cv_1			0.796153	se_1
61786.9	761		14029720000	su_1				0.05574	cv_1			0.784617	se_1
62792.8	762		2993200000	su_1				0.0214611	cv_1			0.88941	se_1
63867.9	763		3283271000	su_1				0.0628221	cv_1			0.803209	se_1
62993.9	764		13278150000	su_1				0.0814483	cv_1			0.786878	se_1
63354.6	765		15776120000	su_1				0.118365	cv_1			0.853696	se_1
62478.8	766		13047860000	su_1				0.145241	cv_1			0.826731	se_1
63295.8	767		2251343000	su_1				0.0367566	cv_1			0.845295	se_1
62890.3	768		541443800	su_1				0.0350571	cv_1			0.816534	se_1
61638.6	769		547872300	su_1				0.0269521	cv_1			0.842245	se_1
61716.5	770		798388000	su_1				0.0263166	cv_1			0.890739	se_1
62143.2	771		745122500	su_1				0.0214912	cv_1			0.900984	se_1
62963.4	772		577057700	su_1				0.0305748	cv_1			0.852316	se_1
62495.7	773		503292400	su_1				0.0205292	cv_1			0.918756	se_1
63004.1	774		836657500	su_1				0.0185681	cv_1			0.932912	se_1
63284.6	775		1776003000	su_1				0.0256821	cv_1			0.917116	se_1
62954.6	776		1893432000	su_1				0.0264387	cv_1			0.900679	se_1
60784.7	777		394340200	su_1				0.02685	cv_1			0.911309	se_1
62437.8	778		2062933000	su_1				0.0341395	cv_1			0.854623	se_1
61234.3	779		3049899000	su_1				0.0322187	cv_1			0.884635	se_1
61435.6	780		5464685000	su_1				0.0427636	cv_1			0.864644	se_1
61954.5	781		6151345000	su_1				0.0459614	cv_1			0.879703	se_1
62643.1	782		852451800	su_1				0.044208	cv_1			0.856258	se_1
64038.2	783		5061624000	su_1				0.0516973	cv_1			0.857274	se_1
62798.9	784		5929833000	su_1				0.054951	cv_1			0.879303	se_1
63435.9	785		2803723000	su_1				0.0504273	cv_1			0.839853	se_1
62818.6	786		2358605000	su_1				0.0485943	cv_1			0.882776	se_1
62605.2	787		2107476000	su_1				0.0472472	cv_1			0.897199	se_1
62661.5	788		125576700	su_1				0.0244659	cv_1			0.977823	se_1
60912.9	789		399432800	su_1				0.0206908	cv_1			0.85642	se_1
61551.7	790		173920800	su_1				0.0105112	cv_1			0.970633	se_1
61498.1	791		401379800	su_1				0.0143812	cv_1			0.931497	se_1
61241.4	792		475353200	su_1				0.0277344	cv_1			0.880495	se_1
61828	793		670161100	su_1				0.0209837	cv_1			0.879451	se_1
63196.2	794		2607572000	su_1				0.0282198	cv_1			0.819541	se_1
63996.1	795		12385260000	su_1				0.0577529	cv_1			0.76482	se_1
64143.6	796		9674982000	su_1				0.0563136	cv_1			0.773328	se_1
62739.2	797		354312600	su_1				0.0313946	cv_1			0.932152	se_1
62883.4	798		1938020000	su_1				0.0429732	cv_1			0.905037	se_1
60455.4	799		2056040000	su_1				0.0268602	cv_1			0.919971	se_1
61342.4	800		13177530000	su_1				0.0627006	cv_1			0.778426	se_1
62229.6	801		21915440000	su_1				0.0847018	cv_1			0.755738	se_1
61176.2	802		477215500	su_1				0.0382021	cv_1			0.918568	se_1
61280.2	803		4362853000	su_1				0.0948544	cv_1			0.869709	se_1
63471.5	804		8280674000	su_1				0.110481	cv_1			0.869208	se_1
64132.2	805		4477468000	su_1				0.0804557	cv_1			0.88192	se_1
63590.3	806		856513600	su_1				0.0323107	cv_1			0.90005	se_1
62857.7	807		248220500	su_1				0.0344624	cv_1			0.943756	se_1
60821.4	808		1799252000	su_1				0.0807551	cv_1			0.888986	se_1
61306.1	809		4174796000	su_1				0.0990203	cv_1			0.867892	se_1
60985.3	810		269362700	su_1				0.0127058	cv_1			0.957418	se_1
61245.2	811		940954100	su_1				0.0189367	cv_1			0.834665	se_1
63004.1	812		470234300	su_1				0.0206423	cv_1			0.92377	se_1
63499.8	813		2205676000	su_1				0.0311054	cv_1			0.833491	se_1
63129.9	814		7786188000	su_1				0.0550619	cv_1			0.799229	se_1
64118.5	815		15741460000	su_1				0.0390974	cv_1			0.852932	se_1
63209.8	816		1997602000	su_1				0.0510024	cv_1			0.80296	se_1
64247.7	817		24544660000	su_1				0.105499	cv_1			0.764553	se_1
62618.1	818		90293970000	su_1				0.138024	cv_1			0.7656	se_1
62242.6	819		29191310000	su_1				0.055181	cv_1			0.8403	se_1
61205.4	820		1300086000	su_1				0.0588956	cv_1			0.841942	se_1
60661.6	821		9965104000	su_1				0.106228	cv_1			0.818135	se_1
63137.1	822		9107285000	su_1				0.116209	cv_1			0.832896	se_1
62120.7	823		3658999000	su_1				0.0711698	cv_1			0.87194	se_1
63355	824		432527600	su_1				0.0496647	cv_1			0.858657	se_1
64075.9	825		1065929000	su_1				0.0604114	cv_1			0.864447	se_1
64236.4	826		3366764000	su_1				0.0782609	cv_1			0.834653	se_1
64441.2	827		263250100	su_1				0.0274496	cv_1			0.937839	se_1
60873.2	828		1527547000	su_1				0.0362138	cv_1			0.813981	se_1
62164.5	829		4406239000	su_1				0.0451855	cv_1			0.769633	se_1
61560.3	830		658957100	su_1				0.0523634	cv_1			0.900809	se_1
61924	831		442214200	su_1				0.0308857	cv_1			0.977271	se_1
61951.1	832		62022760000	su_1				0.125269	cv_1			0.773798	se_1
64560.5	833		35243840000	su_1				0.0585949	cv_1			0.785155	se_1
65194.4	834		3822887000	su_1				0.097195	cv_1			0.785522	se_1
63484.8	835		36636440000	su_1				0.189729	cv_1			0.777484	se_1
63377.2	836		175120100000	su_1				0.203843	cv_1			0.769316	se_1
61910.9	837		15276270000	su_1				0.047029	cv_1			0.786392	se_1
62943.9	838		5572899000	su_1				0.135629	cv_1			0.783832	se_1
62746.9	839		19961960000	su_1				0.161348	cv_1			0.786065	se_1
62150.8	840		20168890000	su_1				0.141776	cv_1			0.798994	se_1
61425.9	841		25182280000	su_1				0.0836611	cv_1			0.834418	se_1
62080.7	842		2093811000	su_1				0.0715144	cv_1			0.828843	se_1
63935.5	843		4797698000	su_1				0.0935244	cv_1			0.804979	se_1
62633	844		6951518000	su_1				0.104208	cv_1			0.779647	se_1
63801.5	845		3503951000	su_1				0.0588446	cv_1			0.775496	se_1
63200.3	846		13447850000	su_1				0.103392	cv_1			0.770538	se_1
62192.2	847		54360850000	su_1				0.11834	cv_1			0.776369	se_1
63351.5	848		57253110000	su_1				0.0768398	cv_1			0.767367	se_1
61702.2	849		14676380000	su_1				0.134264	cv_1			0.775342	se_1
62393.3	850		91436440000	su_1				0.19174	cv_1			0.770235	se_1
62219.1	851		35795960000	su_1				0.0733665	cv_1			0.849669	se_1
61789.8	852		36919770000	su_1				0.0663128	cv_1			0.78474	se_1
62631.9	853		17584800000	su_1				0.197394	cv_1			0.775822	se_1
63083.9	854		71148450000	su_1				0.163333	cv_1			0.768248	se_1
63634.6	855		55915540000	su_1				0.124666	cv_1			0.786234	se_1
64318.4	856		13097800000	su_1				0.0464063	cv_1			0.874833	se_1
62890.8	857		3977894000	su_1				0.10099	cv_1			0.78798	se_1
63327.8	858		29002210000	su_1				0.112575	cv_1			0.783623	se_1
62409.4	859		23305380000	su_1				0.0827764	cv_1			0.809963	se_1
62372.2	860		9345560000	su_1				0.0581897	cv_1			0.850566	se_1
61708	861		219430700	su_1				0.0121341	cv_1			0.985923	se_1
61259.8	862		1462565000	su_1				0.0347748	cv_1			0.860721	se_1
62854.8	863		13163360000	su_1				0.0615635	cv_1			0.829694	se_1
63534.7	864		34177550000	su_1				0.064063	cv_1			0.782016	se_1
64008.5	865		93619620	su_1				0.0261079	cv_1			0.97674	se_1
63264.9	866		983849000	su_1				0.0247977	cv_1			0.878138	se_1
61798.3	867		32340580000	su_1				0.103958	cv_1			0.791123	se_1
61933	868		119137000000	su_1				0.0813891	cv_1			0.791805	se_1
60742.1	869		126838400000	su_1				0.0739801	cv_1			0.763866	se_1
61274	870		717945100	su_1				0.103361	cv_1			0.869433	se_1
62754.4	871		8579256000	su_1				0.104436	cv_1			0.835196	se_1
62259	872		34394870000	su_1				0.127585	cv_1			0.798264	se_1
62726.8	873		31646050000	su_1				0.0779273	cv_1			0.816033	se_1
62878.9	874		21686300000	su_1				0.0344492	cv_1			0.875475	se_1
64278.7	875		2512962000	su_1				0.0989463	cv_1			0.83628	se_1
63768.1	876		32254320000	su_1				0.134093	cv_1			0.786256	se_1
64986.3	877		31330480000	su_1				0.120305	cv_1			0.789152	se_1
63319.7	878		9714742000	su_1				0.0825291	cv_1			0.810584	se_1
62046.4	879		341981000	su_1				0.0306162	cv_1			0.934836	se_1
62204	880		542468700	su_1				0.0296325	cv_1			0.91954	se_1
62460.7	881		140959500	su_1				0.0318372	cv_1			0.955056	se_1
62176.8	882		446434800	su_1				0.0191873	cv_1			0.955893	se_1
63365.1	883		17132430000	su_1				0.0665903	cv_1			0.802121	se_1
62489.9	884		27860300000	su_1				0.0816079	cv_1			0.787767	se_1
64418.6	885		1188357000	su_1				0.0731525	cv_1			0.851912	se_1
63430.5	886		9647574000	su_1				0.0507042	cv_1			0.849853	se_1
63074.2	887		198758800000	su_1				0.108363	cv_1			0.778422	se_1
63230.6	888		143703300000	su_1				0.0833496	cv_1			0.766315	se_1
62704.9	889		554473500	su_1				0.0630164	cv_1			0.868141	se_1
62158.8	890		1531775000	su_1				0.147091	cv_1			0.913123	se_1
61396.8	891		46298220000	su_1				0.142819	cv_1			0.80791	se_1
61999.7	892		111665600000	su_1				0.0829969	cv_1			0.798359	se_1
62606.8	893		64466430000	su_1				0.0542109	cv_1			0.805317	se_1
63729.9	894		2116280000	su_1				0.127656	cv_1			0.87441	se_1
64060.1	895		7811210000	su_1				0.173531	cv_1			0.857948	se_1
63690.2	896		20580440000	su_1				0.155055	cv_1			0.796979	se_1
63867.5	897		7375286000	su_1				0.0718996	cv_1			0.839745	se_1
64408.9	898		542890300	su_1				0.0513219	cv_1			0.907292	se_1
62818	899		1988376000	su_1				0.0826598	cv_1			0.869378	se_1
62472.2	900		3637299000	su_1				0.0868872	cv_1			0.813877	se_1
62518.4	901		3667157000	su_1				0.0741685	cv_1			0.804016	se_1
63338.6	902		234079000	su_1				0.0417339	cv_1			0.937142	se_1
63686.1	903		2616387000	su_1				0.136387	cv_1			0.856515	se_1
64677.1	904		33417030000	su_1				0.145335	cv_1			0.786657	se_1
64783.2	905		28825160000	su_1				0.101383	cv_1			0.788616	se_1
64788	906		95806440	su_1				0.031643	cv_1			0.961969	se_1
63755.9	907		584686100	su_1				0.0425661	cv_1			0.942112	se_1
62890.3	908		36966720000	su_1				0.145061	cv_1			0.783678	se_1
62354.2	909		268677000000	su_1				0.124817	cv_1			0.777038	se_1
61981.6	910		200079000000	su_1				0.0988937	cv_1			0.769323	se_1
62584.9	911		249135900	su_1				0.0453876	cv_1			0.932801	se_1
63419.9	912		4086829000	su_1				0.0653758	cv_1			0.855244	se_1
63347.5	913		31641270000	su_1				0.108164	cv_1			0.837661	se_1
64249.6	914		69916280000	su_1				0.0856197	cv_1			0.815245	se_1
65189.2	915		26581880000	su_1				0.058938	cv_1			0.829466	se_1
63707	916		253900400	su_1				0.0649315	cv_1			0.901783	se_1
63812.9	917		1618059000	su_1				0.0455312	cv_1			0.876379	se_1
63418.2	918		37636520000	su_1				0.117057	cv_1			0.794879	se_1
61669.1	919		12918640000	su_1				0.0602476	cv_1			0.845314	se_1
61952.2	920		5534399000	su_1				0.0421553	cv_1			0.803479	se_1
63087.6	921		448932400	su_1				0.0320158	cv_1			0.893843	se_1
62200.8	922		768752800	su_1				0.0251095	cv_1			0.954619	se_1
62599.4	923		3508327000	su_1				0.0388836	cv_1			0.888115	se_1
63429.5	924		1738455000	su_1				0.0268097	cv_1			0.959324	se_1
64691.5	925		2773547000	su_1				0.0890393	cv_1			0.80045	se_1
64395.9	926		15608200000	su_1				0.118759	cv_1			0.790105	se_1
63850.9	927		41571080000	su_1				0.161506	cv_1			0.77804	se_1
63331.3	928		152635100	su_1				0.0408259	cv_1			0.886316	se_1
62808.6	929		4265472000	su_1				0.0785088	cv_1			0.80568	se_1
62124	930		47929100000	su_1				0.158051	cv_1			0.789259	se_1
62150.2	931		158316300000	su_1				0.134254	cv_1			0.785636	se_1
62634	932		29287500000	su_1				0.078547	cv_1			0.764883	se_1
61948.6	933		279883900	su_1				0.0500809	cv_1			0.957194	se_1
63381.9	934		4315846000	su_1				0.0692134	cv_1			0.83023	se_1
64592.5	935		177879600000	su_1				0.136797	cv_1			0.783778	se_1
64074.9	936		89940030000	su_1				0.0783242	cv_1			0.78345	se_1
64208	937		62403290000	su_1				0.0656707	cv_1			0.79565	se_1
62720	938		183409000	su_1				0.0290961	cv_1			0.961644	se_1
62346.7	939		903054300	su_1				0.0414388	cv_1			0.858373	se_1
62438.3	940		69705610000	su_1				0.135541	cv_1			0.778884	se_1
63109.8	941		30523470000	su_1				0.066201	cv_1			0.821972	se_1
62968.5	942		28845620000	su_1				0.0719964	cv_1			0.774127	se_1
62880.8	943		114190200	su_1				0.0212307	cv_1			0.996403	se_1
64329.2	944		734901200	su_1				0.0240665	cv_1			0.909546	se_1
65603.4	945		1807164000	su_1				0.0220223	cv_1			0.90037	se_1
64049.2	946		922624900	su_1				0.0169795	cv_1			0.966321	se_1
62991.3	947		2877498000	su_1				0.0661145	cv_1			0.801551	se_1
63513.5	948		3468602000	su_1				0.0631404	cv_1			0.805381	se_1
62464.9	949		23636390000	su_1				0.118296	cv_1			0.779621	se_1
62351.8	950		27034590000	su_1				0.0989692	cv_1			0.762849	se_1
62277.1	951		747043000	su_1				0.0521655	cv_1			0.842496	se_1
63386.7	952		5288205000	su_1				0.0985442	cv_1			0.798424	se_1
63539.3	953		137100200000	su_1				0.129164	cv_1			0.792246	se_1
64213	954		138859400000	su_1				0.125189	cv_1			0.782295	se_1
64249.3	955		25617970000	su_1				0.0814796	cv_1			0.758182	se_1
64368.3	956		1358115000	su_1				0.0568232	cv_1			0.829449	se_1
64556.2	957		7012698000	su_1				0.118542	cv_1			0.81671	se_1
62464	958		354528000000	su_1				0.193884	cv_1			0.78958	se_1
62845.8	959		106907500000	su_1				0.0831092	cv_1			0.767027	se_1
80783.9	960		92937400000	su_1				0.07783	cv_1			0.75694	se_1
76671.8	961		256818900	su_1				0.0261181	cv_1			0.925998	se_1
64978.8	962		2517107000	su_1				0.0756172	cv_1			0.857529	se_1
62440.2	963		25652540000	su_1				0.0844601	cv_1			0.86038	se_1
56021.7	964		90762810000	su_1				0.100758	cv_1			0.813341	se_1
54681.5	965		1361193000	su_1				0.014711	cv_1			0.968819	se_1
56020.6	966		492192100	su_1				0.0202454	cv_1			0.984152	se_1
57919.7	967		10550940000	su_1				0.0588544	cv_1			0.888578	se_1
42578.6	968		4802008000	su_1				0.0255706	cv_1			0.871842	se_1
39738.6	969		2433139000	su_1				0.0978084	cv_1			0.782074	se_1
41452.4	970		6825036000	su_1				0.0952019	cv_1			0.785002	se_1
62120.8	971		17106970000	su_1				0.103709	cv_1			0.776578	se_1
71325.6	972		11110580000	su_1				0.0839346	cv_1			0.768303	se_1
70920.7	973		1944991000	su_1				0.078895	cv_1			0.777538	se_1
64916.2	974		6987539000	su_1				0.124757	cv_1			0.774204	se_1
59522.7	975		12532250000	su_1				0.0728396	cv_1			0.803137	se_1
58669.8	976		195234800000	su_1				0.107563	cv_1			0.771599	se_1
66301.2	977		25622020000	su_1				0.0816379	cv_1			0.758497	se_1
68531.8	978		1247817000	su_1				0.06233	cv_1			0.785683	se_1
65175	979		11521430000	su_1				0.151582	cv_1			0.789359	se_1
59100.4	980		526346600000	su_1				0.235732	cv_1			0.793174	se_1
50084.3	981		122193500000	su_1				0.0907281	cv_1			0.766173	se_1
57828.3	982		101382500000	su_1				0.08354	cv_1			0.762953	se_1
64534.5	983		6633916000	su_1				0.114558	cv_1			0.816209	se_1
59630.8	984		37105460000	su_1				0.0870611	cv_1			0.805247	se_1
52858.5	985		251629200000	su_1				0.157734	cv_1			0.796253	se_1
45207.8	986		4577812000	su_1				0.0250183	cv_1			0.880715	se_1
50045.6	987		1392020000	su_1				0.0378135	cv_1			0.938007	se_1
65029	988		5170451000	su_1				0.0326479	cv_1			0.870618	se_1
65221.5	989		924121400	su_1				0.0347452	cv_1			0.860865	se_1
54879	990		6829097000	su_1				0.0567027	cv_1			0.818474	se_1
51359.3	991		11850980000	su_1				0.0760653	cv_1			0.796148	se_1
48836.1	992		600427800	su_1				0.0726476	cv_1			0.852094	se_1
67515.8	993		1427789000	su_1				0.0372663	cv_1			0.879157	se_1
69999.2	994		18633410000	su_1				0.102605	cv_1			0.83692	se_1
61873	995		91262110000	su_1				0.122613	cv_1			0.792609	se_1
58413.7	996		10346180000	su_1				0.0634701	cv_1			0.810398	se_1
54164.1	997		306685100	su_1				0.0292426	cv_1			0.923388	se_1
64649.1	998		6057413000	su_1				0.0679137	cv_1			0.805514	se_1
70349.5	999		237035200000	su_1				0.207476	cv_1			0.794645	se_1
65694.5	1000		193572400000	su_1				0.134039	cv_1			0.767566	se_1
62662.9	1001		105576800000	su_1				0.086379	cv_1			0.785233	se_1
56445.3	1002		433672300	su_1				0.0197685	cv_1			0.918341	se_1
61637.3	1003		5123487000	su_1				0.0547261	cv_1			0.806325	se_1
68476.1	1004		40714490000	su_1				0.110763	cv_1			0.82176	se_1
67012.6	1005		249756500000	su_1				0.168026	cv_1			0.770082	se_1
62661	1006		115641400000	su_1				0.0953234	cv_1			0.784019	se_1
57263.6	1007		7045413000	su_1				0.0435483	cv_1			0.932987	se_1
59209.1	1008		4840153000	su_1				0.0830221	cv_1			0.823849	se_1
69621.1	1009		1907873000	su_1				0.040174	cv_1			0.876007	se_1
70371.5	1010		1352323000	su_1				0.033883	cv_1			0.898309	se_1
63623.5	1011		873192100	su_1				0.0970462	cv_1			0.808856	se_1
61249.2	1012		1903754000	su_1				0.0709391	cv_1			0.799506	se_1
58811.6	1013		3287617000	su_1				0.0532559	cv_1			0.910061	se_1
66995.5	1014		69423660000	su_1				0.14952	cv_1			0.814637	se_1
69212	1015		4504466000	su_1				0.0459819	cv_1			0.813163	se_1
63877.2	1016		672585200	su_1				0.0513292	cv_1			0.917263	se_1
63000.5	1017		2798022000	su_1				0.0630682	cv_1			0.856703	se_1
59504.7	1018		51458260000	su_1				0.149035	cv_1			0.806551	se_1
65144.9	1019		95257530000	su_1				0.110455	cv_1			0.799878	se_1
69067.2	1020		141191100000	su_1				0.109566	cv_1			0.797984	se_1
66014.6	1021		3872038000	su_1				0.0919438	cv_1			0.845209	se_1
64451.2	1022		2427713000	su_1				0.0670812	cv_1			0.887764	se_1
58168.9	1023		64215700000	su_1				0.23541	cv_1			0.813889	se_1
62903.9	1024		442657100000	su_1				0.193746	cv_1			0.780082	se_1
67806.2	1025		164095200000	su_1				0.116337	cv_1			0.781563	se_1
67107.7	1026		1583910000	su_1				0.0937266	cv_1			0.780603	se_1
63134.9	1027		1931260000	su_1				0.0869282	cv_1			0.792176	se_1
58340.8	1028		433179600	su_1				0.03365	cv_1			0.941645	se_1
62120.4	1029		867243000	su_1				0.0450265	cv_1			0.919162	se_1
67031.7	1030		924868800	su_1				0.11185	cv_1			0.858546	se_1
68633.1	1031		3104336000	su_1				0.112695	cv_1			0.761445	se_1
65197.4	1032		37099250000	su_1				0.195125	cv_1			0.806792	se_1
61210.6	1033		44152850000	su_1				0.108737	cv_1			0.823601	se_1
59820.5	1034		3799090000	su_1				0.0410688	cv_1			0.895243	se_1
66185	1035		3885554000	su_1				0.0537854	cv_1			0.81506	se_1
66411.6	1036		1151349000	su_1				0.105451	cv_1			0.897214	se_1
64918.2	1037		1143246000	su_1				0.0672039	cv_1			0.876071	se_1
62944.1	1038		51542630000	su_1				0.3031	cv_1			0.819321	se_1
59393.9	1039		360857000000	su_1				0.183042	cv_1			0.782307	se_1
65962.8	1040		58715580000	su_1				0.074482	cv_1			0.876493	se_1
66915.6	1041		2834290000	su_1				0.0446195	cv_1			0.820424	se_1
64994.3	1042		575234500	su_1				0.0363505	cv_1			0.914871	se_1
64108.5	1043		1677546000	su_1				0.07634	cv_1			0.887284	se_1
60093.6	1044		10413350000	su_1				0.140992	cv_1			0.881554	se_1
64840.5	1045		103264300000	su_1				0.128967	cv_1			0.859555	se_1
65109.3	1046		44697290000	su_1				0.0719293	cv_1			0.875804	se_1
66972.3	1047		4047304000	su_1				0.148095	cv_1			0.880388	se_1
64240.9	1048		1847228000	su_1				0.0802577	cv_1			0.878988	se_1
60997.3	1049		667479600	su_1				0.0406237	cv_1			0.849619	se_1
64569.7	1050		1303634000	su_1				0.0362791	cv_1			0.908384	se_1
65273.8	1051		857120700	su_1				0.0353722	cv_1			0.880502	se_1
68306.9	1052		1139878000	su_1				0.052347	cv_1			0.891206	se_1
63660.7	1053		166513100	su_1				0.0205591	cv_1			0.929623	se_1
60696.4	1054		1130191000	su_1				0.0590304	cv_1			0.850475	se_1
63834.7	1055		49169610000	su_1				0.211309	cv_1			0.762666	se_1
64172.1	1056		41304870000	su_1				0.108563	cv_1			0.808817	se_1
66267.5	1057		21741590000	su_1				0.111614	cv_1			0.771228	se_1
63577.2	1058		4325090000	su_1				0.0899494	cv_1			0.829138	se_1
60848.6	1059		225943900	su_1				0.0179867	cv_1			0.948823	se_1
62441.2	1060		2050341000	su_1				0.0714657	cv_1			0.862723	se_1
65306.5	1061		129576100000	su_1				0.399654	cv_1			0.751551	se_1
67884.5	1062		506764500000	su_1				0.192421	cv_1			0.770532	se_1
62649.5	1063		126272800000	su_1				0.101467	cv_1			0.78557	se_1
62165.2	1064		11820480000	su_1				0.185158	cv_1			0.757904	se_1
60812.1	1065		267724700	su_1				0.0156736	cv_1			0.955008	se_1
64445.2	1066		3763950000	su_1				0.0643845	cv_1			0.798754	se_1
66344	1067		31277190000	su_1				0.194133	cv_1			0.768952	se_1
65064.2	1068		82143080000	su_1				0.0994513	cv_1			0.861826	se_1
62999.9	1069		49980330000	su_1				0.0724419	cv_1			0.862239	se_1
59266.1	1070		1439747000	su_1				0.0321035	cv_1			0.880167	se_1
65108.3	1071		2898961000	su_1				0.0431651	cv_1			0.863993	se_1
63951.8	1072		302268400	su_1				0.0261825	cv_1			0.902815	se_1
65265.9	1073		1926539000	su_1				0.0656283	cv_1			0.861291	se_1
62155	1074		3443571000	su_1				0.106336	cv_1			0.813408	se_1
59250.2	1075		2660693000	su_1				0.109329	cv_1			0.798211	se_1
63115.3	1076		3560113000	su_1				0.0793338	cv_1			0.856549	se_1
66162.6	1077		58496020000	su_1				0.224192	cv_1			0.839451	se_1
67292.7	1078		112546800000	su_1				0.164371	cv_1			0.794574	se_1
63099.5	1079		48936190000	su_1				0.175352	cv_1			0.751336	se_1
59113.8	1080		10643760000	su_1				0.118442	cv_1			0.823394	se_1
62115.6	1081		162779200000	su_1				0.310459	cv_1			0.788481	se_1
63720.5	1082		439551800000	su_1				0.151102	cv_1			0.781373	se_1
65691.2	1083		323452200000	su_1				0.147017	cv_1			0.734688	se_1
61639.2	1084		1308869000	su_1				0.0399393	cv_1			0.854308	se_1
59909.3	1085		5081035000	su_1				0.08097	cv_1			0.850439	se_1
60189.3	1086		41115520000	su_1				0.120305	cv_1			0.782632	se_1
64606.1	1087		136997200000	su_1				0.114198	cv_1			0.748364	se_1
68043.5	1088		3775299000	su_1				0.168721	cv_1			0.780864	se_1
61643.9	1089		6159414000	su_1				0.185641	cv_1			0.763716	se_1
61273.1	1090		1141324000	su_1				0.073095	cv_1			0.873931	se_1
59570.9	1091		2847571000	su_1				0.0565754	cv_1			0.757558	se_1
64854.4	1092		955855600	su_1				0.0505766	cv_1			0.863341	se_1
66642.5	1093		67470950000	su_1				0.266386	cv_1			0.849261	se_1
63848.8	1094		115206300000	su_1				0.235112	cv_1			0.788367	se_1
62260.4	1095		133053100000	su_1				0.26091	cv_1			0.743974	se_1
58581.5	1096		3070079000	su_1				0.0647861	cv_1			0.784364	se_1
63350.4	1097		1121517000	su_1				0.0545062	cv_1			0.912538	se_1
65956.2	1098		174301900000	su_1				0.207884	cv_1			0.829504	se_1
66684.5	1099		366371900000	su_1				0.128422	cv_1			0.830419	se_1
63034.9	1100		196376700000	su_1				0.230536	cv_1			0.775506	se_1
57538.1	1101		3902713000	su_1				0.0987754	cv_1			0.84449	se_1
62393	1102		562165700	su_1				0.0549513	cv_1			0.875786	se_1
64430	1103		64883830000	su_1				0.27388	cv_1			0.761644	se_1
67596.5	1104		71497000000	su_1				0.12924	cv_1			0.862289	se_1
62099.9	1105		16955630000	su_1				0.120873	cv_1			0.83079	se_1
58019.9	1106		4906671000	su_1				0.148227	cv_1			0.750559	se_1
60659.3	1107		2442339000	su_1				0.100908	cv_1			0.781298	se_1
65420.5	1108		5951342000	su_1				0.149032	cv_1			0.777128	se_1
67648.3	1109		22735280000	su_1				0.169357	cv_1			0.787005	se_1
61193.8	1110		15638960000	su_1				0.125877	cv_1			0.787822	se_1
59378.2	1111		11618090000	su_1				0.0890119	cv_1			0.767737	se_1
59460.6	1112		3864992000	su_1				0.116063	cv_1			0.824696	se_1
65377.3	1113		281174700000	su_1				0.270303	cv_1			0.749956	se_1
68089	1114		1090811000000	su_1				0.363794	cv_1			0.747548	se_1
62525.8	1115		210229500000	su_1				0.25596	cv_1			0.764671	se_1
60605.5	1116		17783080000	su_1				0.108064	cv_1			0.759404	se_1
57674.1	1117		5894587000	su_1				0.139652	cv_1			0.808272	se_1
64648	1118		526434200000	su_1				0.229742	cv_1			0.795838	se_1
67291.8	1119		193911600000	su_1				0.205883	cv_1			0.748348	se_1
64551.4	1120		1023140000000	su_1				0.361249	cv_1			0.742642	se_1
61876.6	1121		14470430000	su_1				0.160166	cv_1			0.771735	se_1
57543.8	1122		1868164000	su_1				0.0953894	cv_1			0.834353	se_1
62180.3	1123		48939600000	su_1				0.122268	cv_1			0.847426	se_1
65598.7	1124		83009790000	su_1				0.14354	cv_1			0.838932	se_1
66694.6	1125		103423200000	su_1				0.160804	cv_1			0.781204	se_1
61886.7	1126		3734878000	su_1				0.0759032	cv_1			0.844982	se_1
56373.1	1127		7632835000	su_1				0.0793713	cv_1			0.822612	se_1
61307.1	1128		1048654000	su_1				0.0698441	cv_1			0.770954	se_1
65544.2	1129		1615468000	su_1				0.079638	cv_1			0.812398	se_1
67334.7	1130		5708116000	su_1				0.0888362	cv_1			0.822938	se_1
61050.5	1131		7062471000	su_1				0.0804051	cv_1			0.793221	se_1
59232.2	1132		14236870000	su_1				0.10724	cv_1			0.784632	se_1
59446.8	1133		1012092000	su_1				0.0521437	cv_1			0.868473	se_1
65686.4	1134		209223800000	su_1				0.242187	cv_1			0.777628	se_1
67866.3	1135		926886900000	su_1				0.349215	cv_1			0.754831	se_1
61817	1136		107411200000	su_1				0.176446	cv_1			0.798236	se_1
60047	1137		13863610000	su_1				0.11159	cv_1			0.799503	se_1
58437.2	1138		1616829000	su_1				0.0652829	cv_1			0.904197	se_1
64955.4	1139		891468300000	su_1				0.33267	cv_1			0.75757	se_1
67050.8	1140		158980700000	su_1				0.204053	cv_1			0.759633	se_1
63546	1141		732544700000	su_1				0.328207	cv_1			0.761636	se_1
60782.9	1142		10495420000	su_1				0.102188	cv_1			0.829192	se_1
57364.8	1143		79119050000	su_1				0.169634	cv_1			0.767455	se_1
62595.8	1144		66969170000	su_1				0.163558	cv_1			0.792039	se_1
67075.5	1145		24440730000	su_1				0.0953521	cv_1			0.786593	se_1
65946.5	1146		1091391000	su_1				0.0766466	cv_1			0.787131	se_1
61701.3	1147		1774161000	su_1				0.107156	cv_1			0.894494	se_1
56826.9	1148		2234128000	su_1				0.0990957	cv_1			0.881893	se_1
60449.1	1149		646936600	su_1				0.0522843	cv_1			0.902653	se_1
65974.3	1150		31934300000	su_1				0.117159	cv_1			0.788614	se_1
69015.7	1151		276731900000	su_1				0.22248	cv_1			0.77333	se_1
61128	1152		929465900	su_1				0.0559643	cv_1			0.900998	se_1
58236.2	1153		173908500000	su_1				0.31047	cv_1			0.771841	se_1
58514.9	1154		876233600000	su_1				0.348979	cv_1			0.766266	se_1
66253.8	1155		166701200000	su_1				0.200156	cv_1			0.771359	se_1
68116.3	1156		30240360000	su_1				0.173672	cv_1			0.819579	se_1
61393.7	1157		11272120000	su_1				0.0977853	cv_1			0.872015	se_1
60611.5	1158		8185260000	su_1				0.126274	cv_1			0.862973	se_1
57581.7	1159		411929400	su_2				0.0235276	cv_2			0.859737	se_2
64086.2	1160		757275800	su_2				0.027704	cv_2			0.854011	se_2
67015.4	1161		1643947000	su_2				0.038518	cv_2			0.848508	se_2
64413.4	1162		2179199000	su_2				0.040186	cv_2			0.885294	se_2
62129.4	1163		2337050000	su_2				0.0411373	cv_2			0.869688	se_2
56778.2	1164		820816400	su_2				0.0224417	cv_2			0.907472	se_2
63426.7	1165		2805005000	su_2				0.0446839	cv_2			0.821276	se_2
67991.9	1166		4115931000	su_2				0.0576449	cv_2			0.837188	se_2
66881.8	1167		7711166000	su_2				0.0622514	cv_2			0.890582	se_2
61866.3	1168		13533730000	su_2				0.0760935	cv_2			0.859913	se_2
57327.1	1169		3552068000	su_2				0.0469552	cv_2			0.861686	se_2
61019.7	1170		15332260000	su_2				0.0992767	cv_2			0.77962	se_2
66594.1	1171		12557590000	su_2				0.10168	cv_2			0.794008	se_2
67956.9	1172		4901677000	su_2				0.0501461	cv_2			0.894957	se_2
60858.2	1173		10976630000	su_2				0.0614526	cv_2			0.864138	se_2
59963	1174		34604310000	su_2				0.141198	cv_2			0.783643	se_2
59416.2	1175		6205816000	su_2				0.0607674	cv_2			0.86713	se_2
65791.2	1176		2511459000	su_2				0.0349131	cv_2			0.90995	se_2
68790.8	1177		462246000	su_2				0.0262266	cv_2			0.840943	se_2
61031	1178		626841400	su_2				0.0237382	cv_2			0.835336	se_2
60424.6	1179		1243541000	su_2				0.0247956	cv_2			0.870173	se_2
56712.5	1180		1710965000	su_2				0.026418	cv_2			0.87011	se_2
65426.5	1181		1126907000	su_2				0.0217569	cv_2			0.91848	se_2
67192.6	1182		3039217000	su_2				0.0520536	cv_2			0.784501	se_2
64394.2	1183		2777116000	su_2				0.044155	cv_2			0.807578	se_2
61219.2	1184		6469156000	su_2				0.0517112	cv_2			0.836383	se_2
57068.2	1185		15348160000	su_2				0.0551559	cv_2			0.861058	se_2
61906.1	1186		10437530000	su_2				0.0437746	cv_2			0.886043	se_2
68084.8	1187		18636530000	su_2				0.123587	cv_2			0.754745	se_2
67176.2	1188		4003880000	su_2				0.047758	cv_2			0.89845	se_2
61646.6	1189		6330878000	su_2				0.0607419	cv_2			0.875096	se_2
58299.3	1190		13872820000	su_2				0.058	cv_2			0.849049	se_2
61754.5	1191		9620428000	su_2				0.0414262	cv_2			0.892573	se_2
66278	1192		35046670000	su_2				0.163782	cv_2			0.792137	se_2
68938.6	1193		8573806000	su_2				0.0644513	cv_2			0.908346	se_2
60934.5	1194		66580850000	su_2				0.222003	cv_2			0.789759	se_2
58859.4	1195		4457534000	su_2				0.0414672	cv_2			0.85044	se_2
57810.6	1196		1340097000	su_2				0.04695	cv_2			0.789878	se_2
67212.7	1197		3243138000	su_2				0.0551836	cv_2			0.79533	se_2
68707.1	1198		9315977000	su_2				0.0624442	cv_2			0.820798	se_2
61311	1199		7405509000	su_2				0.050617	cv_2			0.834877	se_2
60193.3	1200		2851755000	su_2				0.0319523	cv_2			0.846726	se_2
57544.2	1201		6087340000	su_2				0.072098	cv_2			0.798268	se_2
65163.7	1202		14489950000	su_2				0.106797	cv_2			0.786596	se_2
68171.1	1203		25899080000	su_2				0.0975063	cv_2			0.83178	se_2
63896.4	1204		50012650000	su_2				0.0950897	cv_2			0.817004	se_2
60911.2	1205		36106090000	su_2				0.169446	cv_2			0.76238	se_2
57534	1206		57429590000	su_2				0.191208	cv_2			0.757973	se_2
62497.1	1207		32011400000	su_2				0.120515	cv_2			0.828049	se_2
67371.2	1208		41292900000	su_2				0.0897529	cv_2			0.827073	se_2
66125.3	1209		58950280000	su_2				0.212089	cv_2			0.772331	se_2
62071.9	1210		300035300000	su_2				0.321857	cv_2			0.754535	se_2
57886.8	1211		42809360000	su_2				0.129661	cv_2			0.789545	se_2
60224.8	1212		21516290000	su_2				0.0850811	cv_2			0.817572	se_2
67498.7	1213		583296500	su_2				0.025395	cv_2			0.863401	se_2
68144.6	1214		1155559000	su_2				0.0316143	cv_2			0.854523	se_2
60665.8	1215		2909016000	su_2				0.0437613	cv_2			0.803042	se_2
58961.7	1216		6445950000	su_2				0.0449568	cv_2			0.841277	se_2
58409.3	1217		630603400	su_2				0.0204531	cv_2			0.906682	se_2
65945.3	1218		2076106000	su_2				0.0394313	cv_2			0.862613	se_2
68783.7	1219		7650132000	su_2				0.0725582	cv_2			0.800607	se_2
61120.2	1220		17733330000	su_2				0.0741204	cv_2			0.843575	se_2
60775.2	1221		41646530000	su_2				0.134103	cv_2			0.787915	se_2
57517.7	1222		35572870000	su_2				0.106548	cv_2			0.822563	se_2
64810.6	1223		11450280000	su_2				0.057957	cv_2			0.868951	se_2
68454.5	1224		20363090000	su_2				0.0755956	cv_2			0.856276	se_2
63065.1	1225		112881600000	su_2				0.217666	cv_2			0.832732	se_2
60971.6	1226		13004630000	su_2				0.0869799	cv_2			0.855179	se_2
57265.1	1227		28267380000	su_2				0.0894231	cv_2			0.851646	se_2
62951.2	1228		15055740000	su_2				0.0708459	cv_2			0.830753	se_2
67648.8	1229		752463600	su_2				0.026556	cv_2			0.866347	se_2
66674.5	1230		747674600	su_2				0.028758	cv_2			0.881063	se_2
61338	1231		1816473000	su_2				0.0337657	cv_2			0.863982	se_2
57502.2	1232		1069362000	su_2				0.0175578	cv_2			0.86854	se_2
61160.1	1233		6532908000	su_2				0.0643156	cv_2			0.783319	se_2
66635.8	1234		24408710000	su_2				0.110681	cv_2			0.765899	se_2
68406.9	1235		23794260000	su_2				0.0781612	cv_2			0.80608	se_2
61139.8	1236		4282246000	su_2				0.0316012	cv_2			0.891134	se_2
57133.3	1237		1417468000	su_2				0.0361452	cv_2			0.814593	se_2
59189.7	1238		62837610000	su_2				0.175776	cv_2			0.768893	se_2
65859.9	1239		99080490000	su_2				0.166614	cv_2			0.763317	se_2
68787.8	1240		22342750000	su_2				0.0715999	cv_2			0.827986	se_2
61733.2	1241		4911087000	su_2				0.0316425	cv_2			0.917918	se_2
59120.2	1242		104247000000	su_2				0.265445	cv_2			0.771854	se_2
57375.5	1243		258217100000	su_2				0.340776	cv_2			0.759939	se_2
65003.9	1244		111452200000	su_2				0.232434	cv_2			0.762389	se_2
68673.1	1245		3025235000	su_2				0.0295958	cv_2			0.924608	se_2
62414.2	1246		193176500	su_2				0.0209841	cv_2			0.974877	se_2
60199.2	1247		180139700	su_2				0.0107143	cv_2			0.977021	se_2
57204.5	1248		389566100	su_2				0.015906	cv_2			0.942118	se_2
63593.9	1249		1011662000	su_2				0.016123	cv_2			0.927339	se_2
69184.8	1250		1652499000	su_2				0.0175179	cv_2			0.923893	se_2
65485.5	1251		222811100	su_2				0.0122048	cv_2			0.939206	se_2
61326.3	1252		1702117000	su_2				0.0237095	cv_2			0.827774	se_2
55847.7	1253		5222396000	su_2				0.0292247	cv_2			0.894291	se_2
62236.3	1254		6427729000	su_2				0.0218457	cv_2			0.914922	se_2
68121	1255		6901477000	su_2				0.0227199	cv_2			0.893926	se_2
67290.5	1256		590977800	su_2				0.0201299	cv_2			0.894162	se_2
60887.5	1257		14762240000	su_2				0.0735105	cv_2			0.766057	se_2
56589.7	1258		5607669000	su_2				0.0314284	cv_2			0.931964	se_2
60307.7	1259		10592720000	su_2				0.0276525	cv_2			0.911193	se_2
66728.5	1260		9402800000	su_2				0.023918	cv_2			0.877535	se_2
69644.8	1261		1197993000	su_2				0.0337141	cv_2			0.864097	se_2
60001.1	1262		19915320000	su_2				0.120399	cv_2			0.795859	se_2
57911.1	1263		13190240000	su_2				0.116022	cv_2			0.917195	se_2
57990.6	1264		51987400000	su_2				0.124548	cv_2			0.804354	se_2
66011.8	1265		7853404000	su_2				0.0408958	cv_2			0.890158	se_2
68524.8	1266		743023700	su_2				0.0164446	cv_2			0.917715	se_2
61940.4	1267		786671000	su_2				0.0142805	cv_2			0.902535	se_2
60034	1268		457104500	su_2				0.0152367	cv_2			0.92956	se_2
56246.4	1269		784834600	su_2				0.0126257	cv_2			0.939677	se_2
64601.4	1270		1100736000	su_2				0.010654	cv_2			0.926373	se_2
68883.2	1271		1026066000	su_2				0.0102271	cv_2			0.937708	se_2
64330.4	1272		231320400	su_2				0.0129159	cv_2			0.959067	se_2
60767.2	1273		991136200	su_2				0.016863	cv_2			0.91156	se_2
55657.2	1274		6894851000	su_2				0.0248013	cv_2			0.846102	se_2
63177.2	1275		10644560000	su_2				0.0221945	cv_2			0.871983	se_2
67331	1276		10491490000	su_2				0.021789	cv_2			0.85758	se_2
66051	1277		1028991000	su_2				0.0209964	cv_2			0.895831	se_2
60404	1278		2266467000	su_2				0.023676	cv_2			0.891067	se_2
56628.1	1279		4052901000	su_2				0.018865	cv_2			0.904285	se_2
62183.9	1280		12514900000	su_2				0.0231524	cv_2			0.913811	se_2
67246.7	1281		15022940000	su_2				0.0236137	cv_2			0.889706	se_2
69364.1	1282		9946044000	su_2				0.0503739	cv_2			0.833502	se_2
60150.3	1283		21437480000	su_2				0.0641939	cv_2			0.878066	se_2
58106.4	1284		5743394000	su_2				0.0243248	cv_2			0.942568	se_2
58632.8	1285		4622567000	su_2				0.0166732	cv_2			0.93852	se_2
68706.8	1286		8189337000	su_2				0.0628679	cv_2			0.854358	se_2
69583.9	1287		12840290000	su_2				0.0752274	cv_2			0.836986	se_2
61509.8	1288		347189000	su_2				0.0163038	cv_2			0.874973	se_2
58950.4	1289		328568900	su_2				0.00872596	cv_2			0.967946	se_2
57444.9	1290		1060052000	su_2				0.0105493	cv_2			0.923488	se_2
66214	1291		554387900	su_2				0.00671012	cv_2			0.98198	se_2
69251.8	1292		846201700	su_2				0.00802122	cv_2			0.972855	se_2
61920.7	1293		538166700	su_2				0.0172214	cv_2			0.930735	se_2
59213.7	1294		2463666000	su_2				0.0234477	cv_2			0.859227	se_2
57194.3	1295		13560470000	su_2				0.0356115	cv_2			0.812735	se_2
65841.6	1296		9303085000	su_2				0.0213527	cv_2			0.898978	se_2
68916.2	1297		5096514000	su_2				0.0144933	cv_2			0.933557	se_2
64856.4	1298		2437707000	su_2				0.0300125	cv_2			0.847389	se_2
61586.2	1299		20244860000	su_2				0.0623341	cv_2			0.802113	se_2
56896	1300		28231210000	su_2				0.0513093	cv_2			0.813236	se_2
63520.4	1301		10245210000	su_2				0.0225872	cv_2			0.933594	se_2
69223.8	1302		5340511000	su_2				0.0142509	cv_2			0.957123	se_2
68576.9	1303		55357090000	su_2				0.0932269	cv_2			0.787543	se_2
61609.9	1304		2178133000	su_2				0.0225008	cv_2			0.981585	se_2
56491.2	1305		12431950000	su_2				0.0432171	cv_2			0.857597	se_2
59766.8	1306		8007596000	su_2				0.0212874	cv_2			0.879166	se_2
67445.2	1307		4710915000	su_2				0.0354354	cv_2			0.914894	se_2
69376.6	1308		542872600	su_2				0.0136898	cv_2			0.901175	se_2
60608.6	1309		1566056000	su_2				0.0194908	cv_2			0.840519	se_2
58170.5	1310		725563400	su_2				0.0110471	cv_2			0.953714	se_2
58040.8	1311		535766000	su_2				0.00815991	cv_2			0.994066	se_2
66913.5	1312		377193300	su_2				0.0162248	cv_2			0.919026	se_2
70397.7	1313		3984435000	su_2				0.0393237	cv_2			0.862605	se_2
61083.8	1314		7047200000	su_2				0.0396545	cv_2			0.831015	se_2
60593.3	1315		5881331000	su_2				0.0247823	cv_2			0.881084	se_2
55938.5	1316		2597089000	su_2				0.013142	cv_2			0.986443	se_2
64976.2	1317		988716500	su_2				0.0273325	cv_2			0.899849	se_2
68756	1318		13086060000	su_2				0.0747105	cv_2			0.836746	se_2
64576.2	1319		25243330000	su_2				0.0860655	cv_2			0.809318	se_2
61764.8	1320		21254160000	su_2				0.0548746	cv_2			0.808453	se_2
57721.5	1321		4944746000	su_2				0.0177822	cv_2			0.933639	se_2
63191.6	1322		819894500	su_2				0.0314494	cv_2			0.897953	se_2
68864	1323		19624920000	su_2				0.0997725	cv_2			0.806467	se_2
66566.5	1324		21199530000	su_2				0.0879681	cv_2			0.876907	se_2
60481.8	1325		8493587000	su_2				0.0443802	cv_2			0.868163	se_2
56881.5	1326		6575233000	su_2				0.0253901	cv_2			0.840202	se_2
61135.4	1327		262265300	su_2				0.0180702	cv_2			0.900271	se_2
66788.8	1328		210878900	su_2				0.0119475	cv_2			0.995097	se_2
68580.4	1329		270238500	su_2				0.0116716	cv_2			0.9846	se_2
60297.3	1330		334664600	su_2				0.0110721	cv_2			0.988444	se_2
58798.2	1331		510944000	su_2				0.0109908	cv_2			0.981457	se_2
59292.3	1332		694354700	su_2				0.0277285	cv_2			0.870548	se_2
67561.8	1333		763358000	su_2				0.0220145	cv_2			0.930673	se_2
68657.7	1334		1330964000	su_2				0.0183689	cv_2			0.968655	se_2
61688.7	1335		4029912000	su_2				0.0250003	cv_2			0.937551	se_2
60396.7	1336		6415278000	su_2				0.0284656	cv_2			0.913244	se_2
56902.7	1337		1391694000	su_2				0.0371614	cv_2			0.82815	se_2
65451.7	1338		3915310000	su_2				0.038505	cv_2			0.882131	se_2
69128	1339		5998569000	su_2				0.0357408	cv_2			0.91919	se_2
63857.6	1340		10516880000	su_2				0.0427194	cv_2			0.892313	se_2
61849.7	1341		11048540000	su_2				0.0381415	cv_2			0.909958	se_2
57306.4	1342		1905789000	su_2				0.0463873	cv_2			0.820315	se_2
64321.9	1343		8555017000	su_2				0.0587382	cv_2			0.828023	se_2
69642.9	1344		11324240000	su_2				0.0775606	cv_2			0.845288	se_2
66879.7	1345		3709688000	su_2				0.0588082	cv_2			0.980178	se_2
61551.3	1346		5231056000	su_2				0.051751	cv_2			0.845782	se_2
56360.2	1347		161508700	su_2				0.0176329	cv_2			0.969256	se_2
60349.4	1348		346090300	su_2				0.0196	cv_2			0.927308	se_2
66821.4	1349		547716500	su_2				0.0205528	cv_2			0.896358	se_2
67570.3	1350		651811000	su_2				0.0196272	cv_2			0.902293	se_2
61460	1351		1005629000	su_2				0.035612	cv_2			0.862221	se_2
57915.6	1352		5395824000	su_2				0.059909	cv_2			0.800873	se_2
58751	1353		15978470000	su_2				0.073899	cv_2			0.784897	se_2
66570.1	1354		17502200000	su_2				0.0700138	cv_2			0.830545	se_2
69537	1355		12168020000	su_2				0.0576875	cv_2			0.864163	se_2
60826.4	1356		3899234000	su_2				0.0713499	cv_2			0.830228	se_2
57981.4	1357		29892300000	su_2				0.115777	cv_2			0.752738	se_2
58149.2	1358		36882470000	su_2				0.0991326	cv_2			0.772207	se_2
67161.1	1359		42392640000	su_2				0.0997625	cv_2			0.813593	se_2
69163.7	1360		30715400000	su_2				0.0847156	cv_2			0.84575	se_2
63030.1	1361		5887681000	su_2				0.0945208	cv_2			0.813173	se_2
61200.3	1362		35733890000	su_2				0.119453	cv_2			0.760211	se_2
56454.1	1363		36912530000	su_2				0.114908	cv_2			0.774316	se_2
65065.3	1364		26799980000	su_2				0.131279	cv_2			0.771958	se_2
68781.8	1365		25932050000	su_2				0.136549	cv_2			0.760305	se_2
65159.4	1366		31776340000	su_2				0.152922	cv_2			0.757936	se_2
61329.7	1367		202549500	su_2				0.0281843	cv_2			0.928969	se_2
56766	1368		460434600	su_2				0.020384	cv_2			0.886932	se_2
63169.3	1369		818057100	su_2				0.0216256	cv_2			0.837117	se_2
68936.9	1370		1309467000	su_2				0.024756	cv_2			0.855095	se_2
67829.1	1371		719542000	su_2				0.0299539	cv_2			0.876726	se_2
61241.1	1372		5261044000	su_2				0.052907	cv_2			0.79159	se_2
56790.6	1373		20516670000	su_2				0.0758295	cv_2			0.791996	se_2
60946.4	1374		31001510000	su_2				0.0822258	cv_2			0.831963	se_2
67557.7	1375		24697990000	su_2				0.0772703	cv_2			0.850773	se_2
68998	1376		2901304000	su_2				0.0739523	cv_2			0.826964	se_2
61686.1	1377		29473250000	su_2				0.16071	cv_2			0.757897	se_2
59223.5	1378		51254740000	su_2				0.134818	cv_2			0.760316	se_2
59942.2	1379		66456360000	su_2				0.124965	cv_2			0.798042	se_2
67951.6	1380		45626630000	su_2				0.10189	cv_2			0.835588	se_2
69584.7	1381		5865897000	su_2				0.108895	cv_2			0.80551	se_2
62563.9	1382		25225900000	su_2				0.222715	cv_2			0.768835	se_2
60115.8	1383		30728670000	su_2				0.26403	cv_2			0.757558	se_2
57394.4	1384		33098660000	su_2				0.271548	cv_2			0.747677	se_2
66187.7	1385		21819980000	su_2				0.171267	cv_2			0.757233	se_2
69773.8	1386		3759307000	su_2				0.109119	cv_2			0.804303	se_2
62846.7	1387		16373530000	su_2				0.247224	cv_2			0.764996	se_2
60440.3	1388		29189050000	su_2				0.310934	cv_2			0.745926	se_2
57895.8	1389		361668500	su_2				0.0137522	cv_2			0.951449	se_2
64505.4	1390		2343941000	su_2				0.029238	cv_2			0.825355	se_2
67346	1391		548056000	su_2				0.0203309	cv_2			0.905291	se_2
66025.1	1392		1624250000	su_2				0.0258441	cv_2			0.872807	se_2
61591.4	1393		11319980000	su_2				0.0672742	cv_2			0.794332	se_2
57357.7	1394		176293300000	su_2				0.124414	cv_2			0.779615	se_2
62560.2	1395		856147300	su_2				0.0315725	cv_2			0.886519	se_2
68185.9	1396		10218020000	su_2				0.0727736	cv_2			0.826972	se_2
68582.9	1397		131327500000	su_2				0.19162	cv_2			0.786353	se_2
61776	1398		275232100000	su_2				0.164123	cv_2			0.759601	se_2
57657.4	1399		1260013000	su_2				0.0558205	cv_2			0.856248	se_2
60052.6	1400		29639140000	su_2				0.210929	cv_2			0.756309	se_2
67025.1	1401		31959310000	su_2				0.292035	cv_2			0.753924	se_2
70394.5	1402		28428120000	su_2				0.24767	cv_2			0.755871	se_2
62108.7	1403		443013700	su_2				0.0508268	cv_2			0.863233	se_2
59266.2	1404		6526217000	su_2				0.179012	cv_2			0.769808	se_2
58365.9	1405		19252970000	su_2				0.245781	cv_2			0.748052	se_2
66930.2	1406		263121800	su_2				0.0254271	cv_2			0.912347	se_2
69459.3	1407		751239800	su_2				0.0250463	cv_2			0.886007	se_2
62637.6	1408		4643715000	su_2				0.0465744	cv_2			0.82483	se_2
61000.3	1409		1614526000	su_2				0.0712919	cv_2			0.818577	se_2
57344.9	1410		4195781000	su_2				0.0814786	cv_2			0.787666	se_2
65659.4	1411		61273120000	su_2				0.126164	cv_2			0.823977	se_2
68851.4	1412		239967000000	su_2				0.148535	cv_2			0.781095	se_2
65169.5	1413		3270438000	su_2				0.0880311	cv_2			0.782359	se_2
62151	1414		7195041000	su_2				0.0832445	cv_2			0.834979	se_2
57372.7	1415		160866100000	su_2				0.214916	cv_2			0.801437	se_2
63116.2	1416		86188030000	su_2				0.10527	cv_2			0.781579	se_2
69026.6	1417		1930387000	su_2				0.087516	cv_2			0.822756	se_2
68410.7	1418		6076086000	su_2				0.102149	cv_2			0.856146	se_2
62243.8	1419		20175920000	su_2				0.17933	cv_2			0.809853	se_2
58081	1420		107216400000	su_2				0.196795	cv_2			0.767779	se_2
60174.5	1421		1115229000	su_2				0.0645808	cv_2			0.847258	se_2
68474.5	1422		1475074000	su_2				0.0587283	cv_2			0.852763	se_2
69500.1	1423		1018593000	su_2				0.0427111	cv_2			0.902443	se_2
61693.3	1424		549388700	su_2				0.0240821	cv_2			0.920267	se_2
60703.3	1425		1177279000	su_2				0.031102	cv_2			0.920647	se_2
58898.5	1426		43769970000	su_2				0.103442	cv_2			0.84242	se_2
66528.1	1427		233469800000	su_2				0.151517	cv_2			0.785556	se_2
70130.8	1428		1624289000	su_2				0.0499527	cv_2			0.888523	se_2
64993.3	1429		12654890000	su_2				0.0777602	cv_2			0.880918	se_2
63671.7	1430		18618110000	su_2				0.0518926	cv_2			0.856619	se_2
58049.9	1431		121897100000	su_2				0.11738	cv_2			0.776867	se_2
64692.1	1432		2503527000	su_2				0.0916065	cv_2			0.881846	se_2
69721.4	1433		30188750000	su_2				0.122563	cv_2			0.819047	se_2
66415.9	1434		53135830000	su_2				0.143274	cv_2			0.794114	se_2
62869.2	1435		49884750000	su_2				0.0841804	cv_2			0.841408	se_2
57508.9	1436		1004714000	su_2				0.0617646	cv_2			0.895519	se_2
62234	1437		24761300000	su_2				0.124336	cv_2			0.787218	se_2
68147.1	1438		69193410000	su_2				0.169107	cv_2			0.7426	se_2
69643.6	1439		52222150000	su_2				0.159507	cv_2			0.746847	se_2
62590.1	1440		542337000	su_2				0.0189796	cv_2			0.900479	se_2
61172.7	1441		813596000	su_2				0.0262055	cv_2			0.930342	se_2
60277.4	1442		23135410000	su_2				0.0811094	cv_2			0.826826	se_2
68063.1	1443		164446400000	su_2				0.138351	cv_2			0.786739	se_2
70326.9	1444		121237500	su_2				0.0310679	cv_2			0.951291	se_2
63197.3	1445		1423593000	su_2				0.030513	cv_2			0.850706	se_2
62464.4	1446		22925400000	su_2				0.0904584	cv_2			0.829139	se_2
57741.3	1447		379960500000	su_2				0.137525	cv_2			0.797764	se_2
66088.6	1448		437182900000	su_2				0.126187	cv_2			0.786823	se_2
69528	1449		113534700	su_2				0.042875	cv_2			0.967322	se_2
65025.8	1450		1100813000	su_2				0.0399496	cv_2			0.923277	se_2
63261.6	1451		10462020000	su_2				0.0740352	cv_2			0.874023	se_2
58738.5	1452		12790670000	su_2				0.0488976	cv_2			0.893012	se_2
63715	1453		200087400000	su_2				0.0955894	cv_2			0.817319	se_2
70148.7	1454		396047200	su_2				0.0426636	cv_2			0.937464	se_2
68273.5	1455		4966640000	su_2				0.0546166	cv_2			0.863817	se_2
63118.7	1456		17366980000	su_2				0.0947228	cv_2			0.81248	se_2
59516.8	1457		16503720000	su_2				0.111242	cv_2			0.800739	se_2
61506.6	1458		427228200	su_2				0.0336286	cv_2			0.929168	se_2
68148.6	1459		661258600	su_2				0.0306791	cv_2			0.88259	se_2
70242	1460		342836200	su_2				0.0483781	cv_2			0.881506	se_2
62665.5	1461		781853000	su_2				0.0253306	cv_2			0.926659	se_2
61418.9	1462		41675340000	su_2				0.103847	cv_2			0.811694	se_2
59187.7	1463		95335830000	su_2				0.149919	cv_2			0.783204	se_2
67997.8	1464		716508500	su_2				0.0570691	cv_2			0.849808	se_2
71628.3	1465		22996520000	su_2				0.0753497	cv_2			0.86685	se_2
63131.3	1466		477995400000	su_2				0.159797	cv_2			0.798005	se_2
61958.5	1467		448445000000	su_2				0.136448	cv_2			0.782535	se_2
58069.9	1468		178952600	su_2				0.035846	cv_2			0.9246	se_2
66078.5	1469		271315200	su_2				0.0611844	cv_2			0.987981	se_2
70674.7	1470		11411770000	su_2				0.0708903	cv_2			0.890378	se_2
66394.4	1471		370162000000	su_2				0.141122	cv_2			0.807818	se_2
63674.1	1472		295523600000	su_2				0.105908	cv_2			0.799495	se_2
58750.8	1473		1414209000	su_2				0.109411	cv_2			0.79351	se_2
65206.1	1474		5889624000	su_2				0.152607	cv_2			0.807208	se_2
69830.9	1475		19219660000	su_2				0.152416	cv_2			0.840717	se_2
67088.5	1476		21109060000	su_2				0.122413	cv_2			0.821861	se_2
63145.9	1477		1215678000	su_2				0.0832475	cv_2			0.795882	se_2
58144.9	1478		1161069000	su_2				0.0625128	cv_2			0.867637	se_2
62438.7	1479		895087800	su_2				0.0417652	cv_2			0.95573	se_2
69861.9	1480		2336059000	su_2				0.0582932	cv_2			0.864107	se_2
69781.7	1481		82093040	su_2				0.0254538	cv_2			0.976351	se_2
61697.9	1482		1151951000	su_2				0.0930115	cv_2			0.91675	se_2
59800.2	1483		29073400000	su_2				0.144473	cv_2			0.819136	se_2
60241.9	1484		63333760000	su_2				0.156065	cv_2			0.794354	se_2
67599.3	1485		95466660	su_2				0.0333065	cv_2			0.949177	se_2
70201.5	1486		691266200	su_2				0.0499921	cv_2			0.870727	se_2
63042.9	1487		18693700000	su_2				0.105784	cv_2			0.844589	se_2
61835.6	1488		439925400000	su_2				0.152542	cv_2			0.805632	se_2
60123.9	1489		448692500000	su_2				0.139602	cv_2			0.786133	se_2
67588.3	1490		177413600	su_2				0.0405461	cv_2			0.913808	se_2
70194.5	1491		6791723000	su_2				0.0875161	cv_2			0.845456	se_2
63762.2	1492		90297610000	su_2				0.175855	cv_2			0.798196	se_2
62769.3	1493		93245900000	su_2				0.0949128	cv_2			0.832311	se_2
58674.9	1494		59360900000	su_2				0.0801776	cv_2			0.845788	se_2
65889.1	1495		70615550	su_2				0.0368111	cv_2			0.981188	se_2
71220.7	1496		3908042000	su_2				0.0720371	cv_2			0.846697	se_2
67105.4	1497		79940310000	su_2				0.172192	cv_2			0.781753	se_2
62455.9	1498		36772080000	su_2				0.0992656	cv_2			0.805255	se_2
59236.9	1499		27029100000	su_2				0.0881663	cv_2			0.783788	se_2
63993.8	1500		1187790000	su_2				0.0547398	cv_2			0.832667	se_2
69670.1	1501		7308982000	su_2				0.0783171	cv_2			0.77924	se_2
70444.1	1502		9734325000	su_2				0.0633805	cv_2			0.81604	se_2
62883.5	1503		5307983000	su_2				0.0454567	cv_2			0.858024	se_2
59669.6	1504		1730819000	su_2				0.0753434	cv_2			0.855191	se_2
61478.3	1505		14072520000	su_2				0.123853	cv_2			0.826862	se_2
68789.2	1506		41085070000	su_2				0.169163	cv_2			0.809197	se_2
70954.6	1507		77639540	su_2				0.029565	cv_2			0.967598	se_2
62963.6	1508		6068801000	su_2				0.100469	cv_2			0.821276	se_2
61764.6	1509		54593720000	su_2				0.179379	cv_2			0.819232	se_2
61110.5	1510		197733300000	su_2				0.144187	cv_2			0.815911	se_2
66996.1	1511		128373400000	su_2				0.165629	cv_2			0.76402	se_2
71041.5	1512		248739100	su_2				0.0492778	cv_2			0.939065	se_2
63630	1513		6407294000	su_2				0.0865079	cv_2			0.836491	se_2
62506	1514		231383500000	su_2				0.150319	cv_2			0.824345	se_2
58314.9	1515		211857600000	su_2				0.115963	cv_2			0.808751	se_2
66841.9	1516		196808700000	su_2				0.112202	cv_2			0.815861	se_2
71997.4	1517		254893800	su_2				0.0348936	cv_2			0.885249	se_2
66611	1518		1061795000	su_2				0.0430573	cv_2			0.888182	se_2
64284.3	1519		94427010000	su_2				0.16166	cv_2			0.797187	se_2
59379	1520		49489710000	su_2				0.0792953	cv_2			0.800563	se_2
65093.2	1521		73615300000	su_2				0.108671	cv_2			0.775932	se_2
69232.5	1522		93413230	su_2				0.0181846	cv_2			0.993456	se_2
68959.8	1523		3537591000	su_2				0.0501754	cv_2			0.78776	se_2
62886.5	1524		12432290000	su_2				0.055205	cv_2			0.814698	se_2
59488.3	1525		3444597000	su_2				0.0308936	cv_2			0.906562	se_2
62701.3	1526		1922960000	su_2				0.0545027	cv_2			0.849574	se_2
69777.6	1527		3500823000	su_2				0.062804	cv_2			0.852316	se_2
71375.8	1528		15854990000	su_2				0.0972017	cv_2			0.81533	se_2
62387.3	1529		43674440000	su_2				0.124669	cv_2			0.786991	se_2
60707.8	1530		764136000	su_2				0.0513796	cv_2			0.809322	se_2
60658.8	1531		5310539000	su_2				0.09685	cv_2			0.80835	se_2
68888.7	1532		202847800000	su_2				0.147718	cv_2			0.800878	se_2
71315.1	1533		189202900000	su_2				0.135971	cv_2			0.819827	se_2
63850.1	1534		36629270000	su_2				0.0932999	cv_2			0.796482	se_2
62540.7	1535		1688017000	su_2				0.05981	cv_2			0.799748	se_2
59406.1	1536		6322555000	su_2				0.104108	cv_2			0.812344	se_2
67494.7	1537		341363500000	su_2				0.171379	cv_2			0.802249	se_2
71639.8	1538		222677600000	su_2				0.109966	cv_2			0.785882	se_2
66538.4	1539		197967500000	su_2				0.104671	cv_2			0.793647	se_2
63755.2	1540		420181100	su_2				0.0316715	cv_2			0.862626	se_2
58872.2	1541		1548610000	su_2				0.0534481	cv_2			0.877086	se_2
64853.3	1542		45438550000	su_2				0.107552	cv_2			0.808807	se_2
69935.3	1543		145832200000	su_2				0.120447	cv_2			0.80644	se_2
69827.1	1544		17998310000	su_2				0.050235	cv_2			0.856304	se_2
63683	1545		2937922000	su_2				0.0453169	cv_2			0.84552	se_2
59581.6	1546		34458760000	su_2				0.0997641	cv_2			0.826275	se_2
62716.6	1547		21118110000	su_2				0.0517493	cv_2			0.844553	se_2
69697.3	1548		638520000	su_2				0.0485598	cv_2			0.89756	se_2
71042.9	1549		2919899000	su_2				0.0601155	cv_2			0.82019	se_2
63389.8	1550		13350320000	su_2				0.0880509	cv_2			0.802329	se_2
62839.2	1551		12197210000	su_2				0.0884413	cv_2			0.799693	se_2
60883.2	1552		1367426000	su_2				0.0589193	cv_2			0.801687	se_2
68567.4	1553		3999331000	su_2				0.0854964	cv_2			0.810783	se_2
71494.7	1554		23949800000	su_2				0.0886237	cv_2			0.796066	se_2
64253.1	1555		414153700000	su_2				0.138919	cv_2			0.777983	se_2
63522.1	1556		34816140000	su_2				0.0907584	cv_2			0.8032	se_2
58404.9	1557		1325288000	su_2				0.0552968	cv_2			0.807138	se_2
67159.9	1558		6403357000	su_2				0.0910564	cv_2			0.819067	se_2
70691.6	1559		480287200000	su_2				0.174433	cv_2			0.783729	se_2
63374.2	1560		215773000000	su_2				0.104043	cv_2			0.790991	se_2
58830.8	1561		139819800000	su_2				0.0879121	cv_2			0.832315	se_2
56134.8	1562		2115410000	su_2				0.0526764	cv_2			0.890229	se_2
70072.4	1563		104707200000	su_2				0.139295	cv_2			0.793623	se_2
61978.1	1564		238495000000	su_2				0.132372	cv_2			0.796419	se_2
45981.9	1565		29076900000	su_2				0.0608897	cv_2			0.834551	se_2
62852	1566		4357686000	su_2				0.0627958	cv_2			0.84482	se_2
59192.9	1567		47069750000	su_2				0.0910934	cv_2			0.827231	se_2
35782.1	1568		1784865000	su_2				0.0453122	cv_2			0.78816	se_2
55669.3	1569		15054780000	su_2				0.0763513	cv_2			0.789922	se_2
53360.2	1570		17822130000	su_2				0.085833	cv_2			0.792852	se_2
55379.5	1571		1322909000	su_2				0.117274	cv_2			0.810959	se_2
70891.4	1572		5273995000	su_2				0.0567694	cv_2			0.83759	se_2
50779.8	1573		21194850000	su_2				0.0871935	cv_2			0.803157	se_2
54967.6	1574		204120400000	su_2				0.143466	cv_2			0.762094	se_2
76636.2	1575		13126690000	su_2				0.066584	cv_2			0.85829	se_2
49436.8	1576		1316754000	su_2				0.0602649	cv_2			0.811246	se_2
56495	1577		26676100000	su_2				0.100158	cv_2			0.808754	se_2
79850.5	1578		487793500000	su_2				0.200461	cv_2			0.759742	se_2
58902.9	1579		180629900000	su_2				0.102672	cv_2			0.795416	se_2
61262.6	1580		127192200000	su_2				0.0806414	cv_2			0.894898	se_2
78620.2	1581		408952900	su_2				0.0188475	cv_2			0.919728	se_2
57290	1582		18166540000	su_2				0.0901176	cv_2			0.814982	se_2
66597	1583		40083540000	su_2				0.0839299	cv_2			0.826128	se_2
77811.6	1584		167327600000	su_2				0.105773	cv_2			0.823581	se_2
55962.6	1585		111357200000	su_2				0.0792233	cv_2			0.910114	se_2
62369.5	1586		29392420000	su_2				0.0803356	cv_2			0.861017	se_2
67711.8	1587		2461230000	su_2				0.0547485	cv_2			0.820838	se_2
53777.8	1588		11578720000	su_2				0.0946449	cv_2			0.772628	se_2
65151.6	1589		8274196000	su_2				0.082343	cv_2			0.771299	se_2
58875.4	1590		1164954000	su_2				0.102312	cv_2			0.861239	se_2
54255.7	1591		1535597000	su_2				0.0451116	cv_2			0.89627	se_2
66719.9	1592		35558800000	su_2				0.0984059	cv_2			0.789293	se_2
50965.4	1593		305937700000	su_2				0.197411	cv_2			0.753256	se_2
54796.6	1594		15454520000	su_2				0.0788066	cv_2			0.844405	se_2
73277.6	1595		1326547000	su_2				0.0629448	cv_2			0.882881	se_2
48417.8	1596		30405620000	su_2				0.0941314	cv_2			0.800967	se_2
52521.4	1597		362093000000	su_2				0.18813	cv_2			0.758677	se_2
73634.2	1598		150218600000	su_2				0.0987159	cv_2			0.80445	se_2
52362.8	1599		263121700000	su_2				0.118364	cv_2			0.851987	se_2
55762.4	1600		688992500	su_2				0.0319419	cv_2			0.925199	se_2
76734	1601		7058077000	su_2				0.0605537	cv_2			0.804007	se_2
52468.5	1602		300808200000	su_2				0.180144	cv_2			0.813603	se_2
56699.7	1603		319667300000	su_2				0.114702	cv_2			0.870723	se_2
77267.9	1604		148525700000	su_2				0.0875438	cv_2			0.904325	se_2
53522.3	1605		530077000	su_2				0.0406725	cv_2			0.88799	se_2
60341.6	1606		5212954000	su_2				0.10961	cv_2			0.767667	se_2
73389.4	1607		17123250000	su_2				0.190943	cv_2			0.74361	se_2
53050.1	1608		17434330000	su_2				0.204413	cv_2			0.767725	se_2
62111.2	1609		632626900	su_2				0.0616262	cv_2			0.874313	se_2
68148.8	1610		1483773000	su_2				0.0405115	cv_2			0.888601	se_2
54631.6	1611		198021700000	su_2				0.15715	cv_2			0.759451	se_2
66922.4	1612		541305200000	su_2				0.245432	cv_2			0.740027	se_2
57621.4	1613		104289500000	su_2				0.184003	cv_2			0.778822	se_2
54538.6	1614		7718719000	su_2				0.0742613	cv_2			0.772775	se_2
70230.2	1615		375982800	su_2				0.0359658	cv_2			0.966096	se_2
53826	1616		18535810000	su_2				0.0765926	cv_2			0.806253	se_2
54429.3	1617		319977500000	su_2				0.148103	cv_2			0.767846	se_2
74024.2	1618		642239500000	su_2				0.147092	cv_2			0.77448	se_2
50683.7	1619		377950300000	su_2				0.163062	cv_2			0.795871	se_2
55053.4	1620		7346462000	su_2				0.0705974	cv_2			0.808985	se_2
76911.6	1621		1717470000	su_2				0.0432978	cv_2			0.809976	se_2
52652.5	1622		11252910000	su_2				0.0791492	cv_2			0.767924	se_2
56628.2	1623		122266400000	su_2				0.120334	cv_2			0.829527	se_2
76699	1624		180309300000	su_2				0.102378	cv_2			0.886946	se_2
53064	1625		190710100000	su_2				0.118409	cv_2			0.848924	se_2
58833.2	1626		22977590000	su_2				0.248327	cv_2			0.80006	se_2
76695.5	1627		20112570000	su_2				0.23929	cv_2			0.840785	se_2
53657.1	1628		860230500	su_2				0.0366932	cv_2			0.845185	se_2
59825.8	1629		13507190000	su_2				0.0935646	cv_2			0.75983	se_2
74211	1630		19596440000	su_2				0.159829	cv_2			0.738538	se_2
54035.3	1631		10362040000	su_2				0.16705	cv_2			0.781944	se_2
65136.2	1632		426586000	su_2				0.0241882	cv_2			0.894985	se_2
65643.1	1633		1232887000	su_2				0.0342949	cv_2			0.880266	se_2
53706	1634		208386700000	su_2				0.170961	cv_2			0.753776	se_2
65300.4	1635		611374900000	su_2				0.30459	cv_2			0.740924	se_2
57297.4	1636		113063700000	su_2				0.251699	cv_2			0.746883	se_2
52209.1	1637		1536431000	su_2				0.0529077	cv_2			0.87775	se_2
68155.7	1638		815216000	su_2				0.0228917	cv_2			0.920955	se_2
52442.2	1639		7500622000	su_2				0.0577012	cv_2			0.823111	se_2
54324.1	1640		244259900000	su_2				0.173857	cv_2			0.757167	se_2
76035.5	1641		414518000000	su_2				0.127775	cv_2			0.790024	se_2
53868.2	1642		413780100000	su_2				0.18401	cv_2			0.760896	se_2
55249.3	1643		4137053000	su_2				0.107608	cv_2			0.808184	se_2
77110.8	1644		448880100	su_2				0.0159338	cv_2			0.937356	se_2
51093.4	1645		10329940000	su_2				0.0565819	cv_2			0.809663	se_2
56944.7	1646		78193980000	su_2				0.113055	cv_2			0.793422	se_2
79246.6	1647		139995600000	su_2				0.0954714	cv_2			0.84163	se_2
52987	1648		175665600000	su_2				0.124151	cv_2			0.797272	se_2
62425.3	1649		5626615000	su_2				0.0484026	cv_2			0.808613	se_2
75611.7	1650		7667863000	su_2				0.0623979	cv_2			0.808557	se_2
54943.6	1651		522508700	su_2				0.0330097	cv_2			0.871736	se_2
63384.2	1652		2987811000	su_2				0.082284	cv_2			0.787091	se_2
67493.2	1653		3176327000	su_2				0.11208	cv_2			0.820908	se_2
53059.1	1654		1250830000	su_2				0.0849214	cv_2			0.896585	se_2
67403.4	1655		2105175000	su_2				0.0457451	cv_2			0.879951	se_2
57369.8	1656		54176400000	su_2				0.169966	cv_2			0.80219	se_2
53153.4	1657		654922100000	su_2				0.453871	cv_2			0.755838	se_2
70855.4	1658		112246800000	su_2				0.324412	cv_2			0.743085	se_2
50122	1659		7205830000	su_2				0.0681214	cv_2			0.84002	se_2
52859.7	1660		210425500000	su_2				0.322893	cv_2			0.756262	se_2
75257.2	1661		645917800000	su_2				0.200667	cv_2			0.789028	se_2
50170.9	1662		761214300000	su_2				0.289972	cv_2			0.743313	se_2
58098	1663		1060822000	su_2				0.0298479	cv_2			0.978989	se_2
76677.1	1664		15295610000	su_2				0.131276	cv_2			0.841886	se_2
50084.3	1665		67333760000	su_2				0.158152	cv_2			0.836548	se_2
55952.7	1666		239151200000	su_2				0.170322	cv_2			0.751435	se_2
77733.6	1667		1195868000	su_2				0.10466	cv_2			0.873685	se_2
54064.8	1668		1083340000	su_2				0.0863575	cv_2			0.913573	se_2
59276.1	1669		979914600	su_2				0.0726935	cv_2			0.92002	se_2
75152.7	1670		1758703000	su_2				0.0437234	cv_2			0.848965	se_2
53477.1	1671		1030598000	su_2				0.0487636	cv_2			0.872264	se_2
64416	1672		13809840000	su_2				0.103008	cv_2			0.917695	se_2
68189.6	1673		140658600000	su_2				0.339292	cv_2			0.791768	se_2
53175	1674		96063860000	su_2				0.283389	cv_2			0.793418	se_2
66910.1	1675		2527774000	su_2				0.0566994	cv_2			0.839712	se_2
56389.6	1676		2331804000	su_2				0.0691021	cv_2			0.87846	se_2
54146.8	1677		131159400000	su_2				0.274273	cv_2			0.801836	se_2
70523.5	1678		1215478000000	su_2				0.334031	cv_2			0.772285	se_2
54318.3	1679		160497000000	su_2				0.265888	cv_2			0.807828	se_2
56434	1680		4110942000	su_2				0.0900357	cv_2			0.8146	se_2
75538	1681		1431503000	su_2				0.0967517	cv_2			0.862559	se_2
50692.5	1682		3389850000	su_2				0.0638826	cv_2			0.89918	se_2
55789.1	1683		122242000000	su_2				0.225041	cv_2			0.790428	se_2
78550.2	1684		9471178000	su_2				0.085825	cv_2			0.85876	se_2
53667.4	1685		2012129000	su_2				0.106827	cv_2			0.845989	se_2
58284.1	1686		1940685000	su_2				0.0977993	cv_2			0.821099	se_2
76963.6	1687		3395787000	su_2				0.12408	cv_2			0.828823	se_2
55570.6	1688		3981756000	su_2				0.0769378	cv_2			0.87904	se_2
60732.3	1689		4738074000	su_2				0.0745719	cv_2			0.848036	se_2
77594.2	1690		9729374000	su_2				0.0847904	cv_2			0.789108	se_2
53917	1691		1505705000	su_2				0.0862322	cv_2			0.888406	se_2
65340.3	1692		44424160000	su_2				0.150605	cv_2			0.902212	se_2
69798.1	1693		379194300000	su_2				0.290683	cv_2			0.810017	se_2
54109.2	1694		96370840000	su_2				0.188114	cv_2			0.829423	se_2
66488.1	1695		8872338000	su_2				0.0778878	cv_2			0.805752	se_2
59967.3	1696		1297167000	su_2				0.0740268	cv_2			0.903911	se_2
53028.9	1697		629878000000	su_2				0.438439	cv_2			0.761024	se_2
71354.1	1698		146473700000	su_2				0.231366	cv_2			0.80511	se_2
53822.6	1699		538269900000	su_2				0.339207	cv_2			0.78165	se_2
55564.1	1700		1893361000	su_2				0.0556577	cv_2			0.867771	se_2
75607.1	1701		897062800	su_2				0.0672527	cv_2			0.891095	se_2
51245.1	1702		79665000000	su_2				0.210754	cv_2			0.788361	se_2
54902.2	1703		167002100000	su_2				0.267253	cv_2			0.783829	se_2
75733.1	1704		126853300000	su_2				0.185456	cv_2			0.775238	se_2
53283.2	1705		533614400	su_2				0.0286034	cv_2			0.85922	se_2
58205.6	1706		872065200	su_2				0.0266027	cv_2			0.941192	se_2
77917.5	1707		1044759000	su_2				0.0724877	cv_2			0.847268	se_2
51924.2	1708		2005170000	su_2				0.0923772	cv_2			0.826502	se_2
59846.9	1709		2145858000	su_2				0.0568369	cv_2			0.844223	se_2
75058.8	1710		1467601000	su_2				0.0366817	cv_2			0.90435	se_2
56094.5	1711		5821774000	su_2				0.0682992	cv_2			0.843841	se_2
63654.9	1712		4321613000	su_2				0.124548	cv_2			0.799859	se_2
69478.9	1713		37461540000	su_2				0.132408	cv_2			0.887114	se_2
52803.6	1714		264791400000	su_2				0.236978	cv_2			0.826937	se_2
67168.4	1715		76311900000	su_2				0.154052	cv_2			0.835181	se_2
63256	1716		9992046000	su_2				0.0907869	cv_2			0.827753	se_2
53608	1717		4206689000	su_2				0.119371	cv_2			0.819422	se_2
71268.3	1718		346861800000	su_2				0.313328	cv_2			0.805092	se_2
53604.9	1719		150229700000	su_2				0.237133	cv_2			0.81244	se_2
55167.1	1720		336601700000	su_2				0.269949	cv_2			0.799958	se_2
76190	1721		7171762000	su_2				0.0785504	cv_2			0.843501	se_2
52843.1	1722		62324170000	su_2				0.177108	cv_2			0.83181	se_2
55285.2	1723		122607600000	su_2				0.260651	cv_2			0.808914	se_2
76934.1	1724		75259520000	su_2				0.179277	cv_2			0.803248	se_2
53236.1	1725		180552900	su_2				0.030946	cv_2			0.923963	se_2
55935.9	1726		579748700	su_2				0.0554948	cv_2			0.920509	se_2
79302.3	1727		451762100	su_2				0.0434714	cv_2			0.979487	se_2
55095	1728		350970500	su_2				0.0374262	cv_2			0.927195	se_2
58217.6	1729		11356530000	su_2				0.0743546	cv_2			0.896036	se_2
76224	1730		83245430000	su_2				0.137358	cv_2			0.869245	se_2
54869.8	1731		588843100	su_2				0.0426617	cv_2			0.896173	se_2
65379.1	1732		25904630000	su_2				0.124273	cv_2			0.885224	se_2
73311.8	1733		356954500000	su_2				0.299849	cv_2			0.829152	se_2
54954.5	1734		92352380000	su_2				0.167274	cv_2			0.820804	se_2
67075.4	1735		24256550000	su_2				0.163079	cv_2			0.883614	se_2
62998.1	1736		55698220000	su_2				0.239002	cv_2			0.821455	se_2
55384.4	1737		2266762000	su_2				0.0645672	cv_2			0.902392	se_2
70634.5	1738		375648000	su_3				0.0223887	cv_3			0.939123	se_3
54932.9	1739		960632100	su_3				0.0312002	cv_3			0.898595	se_3
55656	1740		1697649000	su_3				0.038789	cv_3			0.87994	se_3
76188	1741		3808496000	su_3				0.0522249	cv_3			0.841294	se_3
54209.4	1742		4738813000	su_3				0.0596291	cv_3			0.818467	se_3
57411.8	1743		1122894000	su_3				0.0261869	cv_3			0.973427	se_3
77822.7	1744		1783182000	su_3				0.0349524	cv_3			0.957197	se_3
51905.6	1745		1891953000	su_3				0.0368527	cv_3			0.956335	se_3
58313.9	1746		21317660000	su_3				0.100265	cv_3			0.811845	se_3
78966.1	1747		34058490000	su_3				0.123599	cv_3			0.791809	se_3
54694.5	1748		4565114000	su_3				0.0519063	cv_3			0.972947	se_3
59594.1	1749		6298132000	su_3				0.059871	cv_3			0.966821	se_3
77648.5	1750		7096486000	su_3				0.0659061	cv_3			0.910837	se_3
55144.6	1751		14800730000	su_3				0.0798645	cv_3			0.824944	se_3
64635.6	1752		40122270000	su_3				0.117279	cv_3			0.781347	se_3
74022.5	1753		19440300000	su_3				0.102072	cv_3			0.926902	se_3
55066.8	1754		17975140000	su_3				0.0848613	cv_3			0.895565	se_3
65718.5	1755		5677356000	su_3				0.0466204	cv_3			0.887279	se_3
66925.8	1756		599856000	su_3				0.0312705	cv_3			0.823452	se_3
54413.2	1757		2510803000	su_3				0.0490299	cv_3			0.768656	se_3
73174.7	1758		8241226000	su_3				0.0650425	cv_3			0.76739	se_3
61300.8	1759		8975475000	su_3				0.0606967	cv_3			0.780992	se_3
58460.7	1760		6898041000	su_3				0.053852	cv_3			0.799629	se_3
75374.5	1761		3156249000	su_3				0.0526789	cv_3			0.824342	se_3
54956.5	1762		6393494000	su_3				0.0685031	cv_3			0.793507	se_3
58763.9	1763		23568180000	su_3				0.0959737	cv_3			0.773937	se_3
78891.7	1764		95760940000	su_3				0.135278	cv_3			0.774322	se_3
54361.8	1765		82996540000	su_3				0.123144	cv_3			0.778777	se_3
58864.5	1766		11286510000	su_3				0.0946404	cv_3			0.899028	se_3
79380.2	1767		12208070000	su_3				0.0917403	cv_3			0.870532	se_3
54980.6	1768		6116668000	su_3				0.0575599	cv_3			0.912803	se_3
60097	1769		76840840000	su_3				0.127557	cv_3			0.776807	se_3
79561.1	1770		87608980000	su_3				0.124184	cv_3			0.77704	se_3
57635.2	1771		19666930000	su_3				0.133037	cv_3			0.933823	se_3
61564.6	1772		34326900000	su_3				0.166758	cv_3			0.851027	se_3
77679.4	1773		65010200000	su_3				0.253064	cv_3			0.825803	se_3
56825.5	1774		16086900000	su_3				0.0739988	cv_3			0.800847	se_3
67159.7	1775		685804700	su_3				0.036157	cv_3			0.867391	se_3
70964.6	1776		1777672000	su_3				0.0424343	cv_3			0.82899	se_3
56561.2	1777		9475850000	su_3				0.0636706	cv_3			0.795312	se_3
70398.3	1778		8874824000	su_3				0.0554117	cv_3			0.805203	se_3
61412	1779		5000066000	su_3				0.0424004	cv_3			0.803972	se_3
58590.5	1780		2324764000	su_3				0.0449107	cv_3			0.918214	se_3
74188.8	1781		2824595000	su_3				0.0476531	cv_3			0.913488	se_3
56737	1782		19317210000	su_3				0.0799793	cv_3			0.820479	se_3
58268.4	1783		104612100000	su_3				0.137353	cv_3			0.773746	se_3
77344.8	1784		4942314000	su_3				0.0613899	cv_3			0.985032	se_3
56730.8	1785		6298296000	su_3				0.0681464	cv_3			0.973526	se_3
56617.3	1786		9887303000	su_3				0.0686235	cv_3			0.939154	se_3
80538.5	1787		91240520000	su_3				0.129158	cv_3			0.775972	se_3
55322.1	1788		52411240000	su_3				0.168022	cv_3			0.86816	se_3
57058.5	1789		253185900000	su_3				0.25257	cv_3			0.794529	se_3
80936.1	1790		13428040000	su_3				0.0816601	cv_3			0.971815	se_3
57678.3	1791		18472400000	su_3				0.0788081	cv_3			0.822525	se_3
60915.5	1792		337330100	su_3				0.0197455	cv_3			0.901852	se_3
79767.9	1793		691266600	su_3				0.0243205	cv_3			0.903953	se_3
58346.4	1794		1594436000	su_3				0.0312131	cv_3			0.880532	se_3
67261.1	1795		4973471000	su_3				0.0389502	cv_3			0.858839	se_3
72734.1	1796		4936237000	su_3				0.0582213	cv_3			0.841719	se_3
57520.1	1797		7741496000	su_3				0.0743892	cv_3			0.804505	se_3
68532.7	1798		16004340000	su_3				0.0949761	cv_3			0.793147	se_3
64561.3	1799		9135681000	su_3				0.0503419	cv_3			0.896564	se_3
56454.1	1800		38927240000	su_3				0.113871	cv_3			0.85105	se_3
74299.6	1801		62248750000	su_3				0.12658	cv_3			0.831837	se_3
58099.7	1802		15779210000	su_3				0.0634529	cv_3			0.87905	se_3
58009.3	1803		10125920000	su_3				0.0511276	cv_3			0.908115	se_3
76701.4	1804		96103740000	su_3				0.155369	cv_3			0.862493	se_3
55868.7	1805		56948640000	su_3				0.164836	cv_3			0.827831	se_3
55930.5	1806		40927220000	su_3				0.0948405	cv_3			0.886375	se_3
78622.6	1807		4186740000	su_3				0.0374159	cv_3			0.931321	se_3
56786.5	1808		556455300	su_3				0.0233238	cv_3			0.94407	se_3
59116.3	1809		623260100	su_3				0.0264963	cv_3			0.913613	se_3
79867.3	1810		2340978000	su_3				0.0379127	cv_3			0.855344	se_3
56552.2	1811		3699986000	su_3				0.0318155	cv_3			0.855092	se_3
61935.9	1812		7863154000	su_3				0.071446	cv_3			0.844049	se_3
80134.9	1813		23315760000	su_3				0.105468	cv_3			0.804726	se_3
59441.7	1814		13131290000	su_3				0.0559202	cv_3			0.861466	se_3
66004.6	1815		11360520000	su_3				0.0488871	cv_3			0.859337	se_3
75438.7	1816		4764076000	su_3				0.068899	cv_3			0.792504	se_3
58423.4	1817		67973740000	su_3				0.172691	cv_3			0.819589	se_3
70534.6	1818		62438720000	su_3				0.126481	cv_3			0.832545	se_3
66706	1819		14222760000	su_3				0.0546902	cv_3			0.88304	se_3
57749.2	1820		16911110000	su_3				0.0547613	cv_3			0.854548	se_3
72346.8	1821		120089800000	su_3				0.258086	cv_3			0.817549	se_3
59007.1	1822		92338620000	su_3				0.192479	cv_3			0.854141	se_3
58516.6	1823		32789900000	su_3				0.121566	cv_3			0.913774	se_3
75927.6	1824		4940315000	su_3				0.0360323	cv_3			0.93943	se_3
55147.3	1825		1049137000	su_3				0.0493531	cv_3			0.8317	se_3
57735.9	1826		815316500	su_3				0.0231524	cv_3			0.889941	se_3
80834.7	1827		1074764000	su_3				0.0267115	cv_3			0.909232	se_3
53928.7	1828		4112692000	su_3				0.0320969	cv_3			0.876094	se_3
57911.6	1829		9234654000	su_3				0.0412124	cv_3			0.842825	se_3
80803.8	1830		835175900	su_3				0.0244621	cv_3			0.821788	se_3
59345.9	1831		3957029000	su_3				0.0368303	cv_3			0.902336	se_3
59809.1	1832		16812210000	su_3				0.0532519	cv_3			0.853831	se_3
81951.2	1833		42524450000	su_3				0.0586093	cv_3			0.823188	se_3
59851.3	1834		66311850000	su_3				0.072794	cv_3			0.808876	se_3
63946.7	1835		4739083000	su_3				0.0586318	cv_3			0.814473	se_3
78899.3	1836		24941250000	su_3				0.0920117	cv_3			0.850052	se_3
56376.2	1837		50301900000	su_3				0.0897011	cv_3			0.843157	se_3
68182.2	1838		29634230000	su_3				0.0484452	cv_3			0.865202	se_3
68385.3	1839		87608120000	su_3				0.0752563	cv_3			0.793792	se_3
58513.8	1840		8215502000	su_3				0.0868164	cv_3			0.832785	se_3
72630.3	1841		91203590000	su_3				0.222073	cv_3			0.812136	se_3
63520.4	1842		145493600000	su_3				0.314253	cv_3			0.804488	se_3
58608.3	1843		48347500000	su_3				0.122931	cv_3			0.874439	se_3
76518.8	1844		6641121000	su_3				0.0369487	cv_3			0.915751	se_3
57338	1845		959577700	su_3				0.0188705	cv_3			0.918851	se_3
57891.6	1846		1854511000	su_3				0.0222047	cv_3			0.865163	se_3
78812.1	1847		1154605000	su_3				0.0243815	cv_3			0.854382	se_3
55492	1848		2984989000	su_3				0.0250663	cv_3			0.856304	se_3
60998	1849		9199354000	su_3				0.0319194	cv_3			0.813572	se_3
79191.6	1850		11070000000	su_3				0.0348358	cv_3			0.818056	se_3
57623.4	1851		757219800	su_3				0.0241069	cv_3			0.89465	se_3
60754.3	1852		5996408000	su_3				0.0431692	cv_3			0.833726	se_3
81740.9	1853		28652200000	su_3				0.0528242	cv_3			0.795086	se_3
58584.1	1854		78612550000	su_3				0.0631491	cv_3			0.791335	se_3
64337	1855		84997930000	su_3				0.0650103	cv_3			0.793655	se_3
78591.5	1856		2507705000	su_3				0.0341553	cv_3			0.92095	se_3
59329.4	1857		9518090000	su_3				0.0484277	cv_3			0.939958	se_3
68404.2	1858		24980570000	su_3				0.0483338	cv_3			0.858001	se_3
73857.9	1859		89931480000	su_3				0.0648974	cv_3			0.807386	se_3
59365	1860		114423600000	su_3				0.0678573	cv_3			0.808953	se_3
69947.2	1861		13786380000	su_3				0.0577729	cv_3			0.955171	se_3
60935.4	1862		31019840000	su_3				0.0736392	cv_3			0.922402	se_3
57126.5	1863		11078790000	su_3				0.0335139	cv_3			0.966061	se_3
75050.1	1864		31593620000	su_3				0.0444478	cv_3			0.822613	se_3
57524	1865		20284370000	su_3				0.0961558	cv_3			0.89126	se_3
58324.5	1866		17405750000	su_3				0.0836779	cv_3			0.854414	se_3
78830.4	1867		734394500	su_3				0.0241889	cv_3			0.839478	se_3
55552.1	1868		2153675000	su_3				0.0229563	cv_3			0.842209	se_3
61138	1869		5686820000	su_3				0.025235	cv_3			0.834519	se_3
80167.3	1870		5984086000	su_3				0.0226754	cv_3			0.865777	se_3
55694.3	1871		7522915000	su_3				0.0247234	cv_3			0.863859	se_3
61251	1872		704018600	su_3				0.0204697	cv_3			0.920413	se_3
81142.6	1873		7299631000	su_3				0.0422185	cv_3			0.828762	se_3
60328.7	1874		17731040000	su_3				0.0423305	cv_3			0.834359	se_3
62190.7	1875		48518520000	su_3				0.0510165	cv_3			0.837083	se_3
79348.3	1876		59571720000	su_3				0.0521046	cv_3			0.831051	se_3
60037.9	1877		3986166000	su_3				0.0400391	cv_3			0.874166	se_3
67712.2	1878		19504390000	su_3				0.0615564	cv_3			0.864667	se_3
75200.2	1879		19112850000	su_3				0.043118	cv_3			0.876377	se_3
56737.9	1880		49808900000	su_3				0.0517676	cv_3			0.856905	se_3
70979.2	1881		69335740000	su_3				0.05384	cv_3			0.845461	se_3
63111.4	1882		21837270000	su_3				0.058847	cv_3			0.92629	se_3
55542	1883		7145822000	su_3				0.0409086	cv_3			0.950433	se_3
73897.4	1884		6668751000	su_3				0.0309286	cv_3			0.981139	se_3
57040.7	1885		24518840000	su_3				0.0382318	cv_3			0.851784	se_3
57802.3	1886		6720254000	su_3				0.0424606	cv_3			0.933452	se_3
77221.5	1887		547111700	su_3				0.0136942	cv_3			0.987115	se_3
56388.4	1888		960410600	su_3				0.0151819	cv_3			0.993247	se_3
59459.9	1889		3983191000	su_3				0.0257833	cv_3			0.920024	se_3
80873	1890		8421244000	su_3				0.0321289	cv_3			0.859542	se_3
59797.8	1891		417399100	su_3				0.0169661	cv_3			0.985089	se_3
59257.7	1892		2317020000	su_3				0.0290041	cv_3			0.961825	se_3
81716.9	1893		2878809000	su_3				0.0247725	cv_3			0.991838	se_3
58591.1	1894		11912070000	su_3				0.0357163	cv_3			0.977181	se_3
63826.8	1895		21476060000	su_3				0.0380015	cv_3			0.919591	se_3
81208.4	1896		1495389000	su_3				0.0323482	cv_3			0.970426	se_3
59488.6	1897		6720230000	su_3				0.0506021	cv_3			0.941411	se_3
65703.9	1898		14548840000	su_3				0.0611273	cv_3			0.902095	se_3
75340.7	1899		28003300000	su_3				0.0610565	cv_3			0.920332	se_3
58884.7	1900		17463290000	su_3				0.0335645	cv_3			0.961996	se_3
69585	1901		3147949000	su_3				0.0589782	cv_3			0.904903	se_3
66354.8	1902		7966586000	su_3				0.0636163	cv_3			0.969595	se_3
58956.1	1903		17599880000	su_3				0.0823774	cv_3			0.945424	se_3
74950.6	1904		16095660000	su_3				0.0625992	cv_3			0.91083	se_3
60070.8	1905		7824020000	su_3				0.0279165	cv_3			0.952255	se_3
59412	1906		414491000	su_3				0.0234849	cv_3			0.914356	se_3
78856.1	1907		1522403000	su_3				0.0325761	cv_3			0.843557	se_3
57848	1908		1867449000	su_3				0.0302881	cv_3			0.863443	se_3
60083.9	1909		6927500000	su_3				0.0485165	cv_3			0.81867	se_3
79569.9	1910		7182064000	su_3				0.0393458	cv_3			0.828344	se_3
56256.7	1911		1441155000	su_3				0.0406497	cv_3			0.837662	se_3
60860.6	1912		3928324000	su_3				0.0516666	cv_3			0.831218	se_3
81606	1913		11105750000	su_3				0.054699	cv_3			0.867614	se_3
58413.9	1914		39511070000	su_3				0.0792663	cv_3			0.864783	se_3
63079.8	1915		42115240000	su_3				0.0723759	cv_3			0.83791	se_3
81044.8	1916		2778882000	su_3				0.0524342	cv_3			0.875944	se_3
60400.4	1917		9260383000	su_3				0.0657186	cv_3			0.84089	se_3
64624.7	1918		19337680000	su_3				0.0683787	cv_3			0.896219	se_3
79112.7	1919		37338900000	su_3				0.0837915	cv_3			0.908833	se_3
59265.6	1920		35438940000	su_3				0.0661638	cv_3			0.892143	se_3
67647.6	1921		3507670000	su_3				0.0642872	cv_3			0.881462	se_3
72818	1922		13077910000	su_3				0.0847221	cv_3			0.834087	se_3
59488.9	1923		14263370000	su_3				0.110363	cv_3			0.840245	se_3
71548.5	1924		6713297000	su_3				0.0963011	cv_3			0.923708	se_3
65152.5	1925		4803451000	su_3				0.047419	cv_3			0.969415	se_3
59053.4	1926		314608600	su_3				0.0261968	cv_3			0.920192	se_3
74438.9	1927		1307629000	su_3				0.0409279	cv_3			0.855685	se_3
58261.7	1928		1947621000	su_3				0.0403582	cv_3			0.840198	se_3
60718.5	1929		2765982000	su_3				0.0407748	cv_3			0.8272	se_3
79816.7	1930		1577236000	su_3				0.0482748	cv_3			0.87272	se_3
57877.1	1931		5102093000	su_3				0.0643116	cv_3			0.839292	se_3
59834.6	1932		29101200000	su_3				0.110409	cv_3			0.795431	se_3
80262.1	1933		124779700000	su_3				0.218367	cv_3			0.759565	se_3
58130.3	1934		141339300000	su_3				0.229064	cv_3			0.753839	se_3
61893.4	1935		2577251000	su_3				0.0659649	cv_3			0.881302	se_3
81990.7	1936		13808450000	su_3				0.0940598	cv_3			0.851876	se_3
58274	1937		68553270000	su_3				0.160934	cv_3			0.782441	se_3
61619.5	1938		230107200000	su_3				0.292598	cv_3			0.753746	se_3
82372.2	1939		238552900000	su_3				0.29133	cv_3			0.753565	se_3
61059.2	1940		2918156000	su_3				0.0797565	cv_3			0.902111	se_3
67234.2	1941		19600980000	su_3				0.108074	cv_3			0.859189	se_3
76421.5	1942		24511690000	su_3				0.115026	cv_3			0.855061	se_3
59534.3	1943		26634840000	su_3				0.16255	cv_3			0.810944	se_3
70594.5	1944		8312600000	su_3				0.0947351	cv_3			0.902416	se_3
68372.4	1945		10092420000	su_3				0.109116	cv_3			0.900899	se_3
59124	1946		234808300	su_3				0.0326095	cv_3			0.943545	se_3
74145.1	1947		1048991000	su_3				0.0329016	cv_3			0.86404	se_3
59668.8	1948		1224851000	su_3				0.0273793	cv_3			0.889706	se_3
59581.6	1949		4037327000	su_3				0.0452106	cv_3			0.836894	se_3
78149.1	1950		1425213000	su_3				0.046394	cv_3			0.805752	se_3
57830.5	1951		2874449000	su_3				0.0422955	cv_3			0.845948	se_3
60310.8	1952		30309410000	su_3				0.0990234	cv_3			0.797515	se_3
81652.4	1953		173366400000	su_3				0.228955	cv_3			0.75988	se_3
56846.3	1954		186444800000	su_3				0.256542	cv_3			0.755361	se_3
61047.9	1955		2364836000	su_3				0.077963	cv_3			0.79497	se_3
81642.5	1956		4783965000	su_3				0.0711409	cv_3			0.873742	se_3
58961.9	1957		18530560000	su_3				0.0871547	cv_3			0.848556	se_3
62729.3	1958		248057400000	su_3				0.305359	cv_3			0.759171	se_3
83150.9	1959		278383000000	su_3				0.324976	cv_3			0.755359	se_3
60757.6	1960		1928089000	su_3				0.075213	cv_3			0.870215	se_3
66690.5	1961		8938842000	su_3				0.144254	cv_3			0.826392	se_3
79716.4	1962		37581320000	su_3				0.255639	cv_3			0.786973	se_3
61485.6	1963		30354510000	su_3				0.236081	cv_3			0.799175	se_3
68588.9	1964		7335048000	su_3				0.113701	cv_3			0.880887	se_3
73593.3	1965		1236856000	su_3				0.0738613	cv_3			0.935596	se_3
60562	1966		8997679000	su_3				0.189236	cv_3			0.822768	se_3
71877.7	1967		20616250000	su_3				0.240171	cv_3			0.792026	se_3
66351.2	1968		1138639000	su_3				0.0254227	cv_3			0.884069	se_3
62486	1969		1504003000	su_3				0.0239789	cv_3			0.903781	se_3
75964.6	1970		1554811000	su_3				0.0367991	cv_3			0.858946	se_3
60977.7	1971		1701526000	su_3				0.0264559	cv_3			0.933893	se_3
61225.2	1972		5229435000	su_3				0.0466195	cv_3			0.833265	se_3
79641.2	1973		420098400000	su_3				0.231313	cv_3			0.764032	se_3
57368.6	1974		2751109000	su_3				0.0595881	cv_3			0.874915	se_3
60900.6	1975		4167837000	su_3				0.0431144	cv_3			0.895536	se_3
81379.6	1976		24437930000	su_3				0.0810594	cv_3			0.900418	se_3
57287.7	1977		570242200000	su_3				0.303965	cv_3			0.774512	se_3
61805.7	1978		2311671000	su_3				0.0785292	cv_3			0.864158	se_3
81927.8	1979		13972970000	su_3				0.134313	cv_3			0.791639	se_3
59598.3	1980		39907400000	su_3				0.256665	cv_3			0.798846	se_3
63611.2	1981		37108040000	su_3				0.254428	cv_3			0.804684	se_3
81748.1	1982		1198472000	su_3				0.0792772	cv_3			0.916878	se_3
59660.9	1983		6902957000	su_3				0.161779	cv_3			0.845609	se_3
65148.9	1984		19018840000	su_3				0.193055	cv_3			0.821547	se_3
78633.2	1985		675327600	su_3				0.0428255	cv_3			0.920904	se_3
62150.7	1986		1151140000	su_3				0.0311604	cv_3			0.924611	se_3
71210.7	1987		2626004000	su_3				0.0357255	cv_3			0.886756	se_3
73387.8	1988		1134634000	su_3				0.0652648	cv_3			0.962965	se_3
60195	1989		1081603000	su_3				0.0440815	cv_3			0.989511	se_3
75434.1	1990		41877450000	su_3				0.111134	cv_3			0.855619	se_3
66491.3	1991		432260100000	su_3				0.239038	cv_3			0.770235	se_3
62733.1	1992		1357804000	su_3				0.0572522	cv_3			0.956901	se_3
77696.8	1993		1495978000	su_3				0.0362568	cv_3			0.960191	se_3
58995.6	1994		54480920000	su_3				0.129207	cv_3			0.891843	se_3
58992.6	1995		240680600000	su_3				0.207921	cv_3			0.774857	se_3
80796.8	1996		703055500	su_3				0.0501711	cv_3			0.958239	se_3
57001.1	1997		5040938000	su_3				0.0822049	cv_3			0.877703	se_3
[truncated: 864 more rows]
