# Supplementary material for: Orexin effect on physiological pulsations of the human brain
Source: Proc Natl Acad Sci U S A. 2025 Aug 1;122(31):e2501578122. doi: 10.1073/pnas.2501578122 (PMC12337265; doi:10.1073/pnas.2501578122)
Supplement: Supplementary file 3 — Dataset S02 (XLSX) [file pnas.2501578122.sd02.xlsx]

## Sheet: Sheet1
Supporting Dataset S2 (data used in the sensitivity analyses). Phantom model voxel-wise raw values of Coefficient of Variations (CV), Spectral Powers (SP) and Spectral Entropies (SE), mean pulsation values of NT1 patients with 0-1 and 2-3 medications, HRV RMSSD values for all groups, for nonmedicated and medicated NT1 patients: mean cardiac frequencies, MAP, systolic and diastolic pressures, mean…
Phantom model voxel-wise CVs					Phantom model voxel-wise SPs					Phantom model voxel-wise SEs					Mean pulsation biometric (CV/SP/SE) in NT1 patients from significant brain maps presented where NT1 patients were included in the comparison (eg.e. SE full band awake HC vs. NT1)											HRV RMSSD values for awake HC, NT1 patients and sleeping HC			Mean cardiac frequencies, blood pressures and movement parameters in the NT1 group by medication status (please note that due to missing data, there is one data point less in blood pressure measurements)									EEG alpha and beta powers (mV^2)
Baseline	7 cm/s	14 cm/s	21 cm/s		Baseline	7 cm/s	14 cm/s	21 cm/s		Baseline	7 cm/s	14 cm/s	21 cm/s		SE full band awake HC vs. NT1	SE full band NREM sleep vs. NT1	CV VLF awake HC vs. NT1	CV respiratory NREM sleep vs. NT1	CV cardiac awake HC vs. NT1	CV cardiac NREM sleep vs. NT1	SP VLF awake HC vs. NT1	SP respiratory NREM sleep vs. NT1	SP cardiac NREM sleep vs. NT1	Number of medications		HRV RMSSD	group		MAP	Systolic pressure	Diastolic pressure	Medication status	Mean cardiac frequency	Mean absolute movement	Mean relative movement	Medication status		Alpha power	Beta power	Group
0.0102056	0.0176124	0.0235276	0.0223887		78292230	219591400	411929400	375648000		0.987949	0.922813	0.859737	0.939123		0.776157	0.645798	0.004695	0.003105	0.001426	0.002661	1.06522e+07	6.46588e+06	5.41463e+06	0		32.6749	awake HC		83.6667	113	69	No	1.09863	0.108361	0.019135	No		25.9993	12.4821	NT1
0.0092424	0.0178293	0.027704	0.0312002		86116090	303881900	757275800	960632100		0.993159	0.912039	0.854011	0.898595		0.723151	0.665454	0.005834	0.003247	0.001762	0.002854	2.28101e+07	1.23915e+07	5.36272e+06	0		27.1734	awake HC		97.3333	124	84	No	1.07178	0.138247	0.0201078	No		40.4796	38.0449	NT1
0.0102143	0.018156	0.038518	0.038789		121018300	356806300	1643947000	1697649000		0.992661	0.90133	0.848508	0.87994		0.738579	0.732758	0.008214	0.006766	0.002212	0.003118	2.80544e+07	2.5485e+07	9.66965e+06	0		32.0319	awake HC		105.667	153	82	No	0.986328	0.387458	0.0441098	No		376.296	72.2833	NT1
0.0098927	0.0183024	0.040186	0.0522249		140127200	433170700	2179199000	3808496000		0.994814	0.901694	0.885294	0.841294		0.711935	0.708467	0.009153	0.005438	0.002116	0.004082	5.64633e+07	2.10459e+07	1.23777e+07	1		33.4047	awake HC		86.3333	119	70	Yes	0.983887	0.233201	0.0475645	Yes		15.7251	35.0534	NT1
0.00961299	0.0172708	0.0411373	0.0596291		127506000	366024800	2337050000	4738813000		0.994107	0.935934	0.869688	0.818467		0.725316	0.722475	0.010789	0.006861	0.00229	0.00371	6.35465e+07	2.84252e+07	9.95409e+06	1		28.9441	awake HC		102.667	144	82	Yes	1.05225	0.362788	0.0434973	Yes		31.8643	57.9135	NT1
0.00641973	0.025339	0.0224417	0.0261869		69804290	1054916000	820816400	1122894000		0.998511	0.821776	0.907472	0.973427		0.689167	0.664364	0.010993	0.002707	0.001094	0.001858	7.37043e+07	1.51052e+07	1.15644e+07	1		30.8228	awake HC		81.3333	112	66	Yes	1.07178	0.0983492	0.0261528	Yes		707.721	1854.82	NT1
0.0074224	0.0252682	0.0446839	0.0349524		82388800	911902100	2805005000	1783182000		0.996559	0.83583	0.821276	0.957197		0.753647	0.715529	0.005802	0.002683	0.001868	0.002432	2.21154e+07	3.42924e+06	3.61591e+06	1		30.5884	awake HC		102	140	83	Yes	1.05225	0.167116	0.0268333	Yes		73.8717	43.3801	NT1
0.00989237	0.0143606	0.0576449	0.0368527		137114300	269999000	4115931000	1891953000		0.988934	0.95649	0.837188	0.956335		0.677435	0.655439	0.008939	0.004781	0.00152	0.002414	9.94618e+07	1.87938e+07	7.35662e+06	1		29.1043	awake HC		85	117	69	Yes	1.20361	0.208368	0.0279627	Yes		47.8323	115.971	NT1
0.0181449	0.0179819	0.0622514	0.100265		690351300	611780400	7711166000	21317660000		0.820935	0.93444	0.890582	0.811845		0.69869	0.686432	0.007476	0.004396	0.00159	0.002161	3.65202e+07	9.51823e+06	3.0604e+06	1		27.6203	awake HC		94	132	75	Yes	0.983887	0.131805	0.0263082	Yes		9.8338	13.2642	NT1
0.0108736	0.0195048	0.0760935	0.123599		266092400	727283700	13533730000	34058490000		0.931751	0.943506	0.859913	0.791809		0.796637	0.786373	0.00448	0.004797	0.001488	0.002497	1.10312e+07	2.51845e+07	5.70162e+06	2		33.0227	awake HC		111.667	143	96	Yes	1.29395	0.173285	0.0273705	Yes		41.9355	44.0977	awake HC
0.00583371	0.0296071	0.0469552	0.0519063		57212710	1428422000	3552068000	4565114000		0.99517	0.864827	0.861686	0.972947		0.779456	0.71821	0.004517	0.003623	0.001897	0.003292	1.51196e+07	1.33781e+07	6.50501e+06	2		29.1311	awake HC		93	123	78	Yes	1.05469	0.1811	0.0210535	Yes		35.6312	33.1967	awake HC
0.00839039	0.0247033	0.0992767	0.059871		118155500	918958300	15332260000	6298132000		0.980909	0.913873	0.77962	0.966821		0.704777	0.71353	0.011044	0.004409	0.001588	0.002603	6.02116e+07	1.17816e+07	7.92794e+06	2		29.2413	awake HC		113	143	98	Yes	0.986328	0.247698	0.0343537	Yes		32.8855	28.3607	awake HC
0.0165544	0.0434686	0.10168	0.0659061		407648300	2594940000	12557590000	7096486000		0.941405	0.890464	0.794008	0.910837		0.724218	0.686615	0.007892	0.005232	0.001846	0.002849	4.03326e+07	1.36492e+07	6.62298e+06	2		30.0392	awake HC		94	122	80	Yes	0.837402	0.274782	0.0317639	Yes		26.2922	32.4031	awake HC
0.0223543	0.0235824	0.0501461	0.0798645		1122671000	1215592000	4901677000	14800730000		0.801023	0.886258	0.894957	0.824944		0.790527	0.660398	0.003559	0.003084	0.001878	0.002481	8.85146e+06	1.72229e+07	7.10957e+06	2		38.8486	awake HC		91.6667	117	79	Yes	1.11816	0.131921	0.0238143	Yes		14.3176	21.8513	awake HC
0.0101821	0.024095	0.0614526	0.117279		302818200	1492070000	10976630000	40122270000		0.924476	0.896324	0.864138	0.781347		0.686191	0.740367	0.010816	0.005164	0.001625	0.002668	1.06205e+08	2.83998e+07	1.14283e+07	2		27.9847	awake HC		77.3333	98	67	Yes	0.998535	0.107955	0.0300503	Yes		112.184	83.8654	awake HC
0.012567	0.103151	0.141198	0.102072		283691400	17167520000	34604310000	19440300000		0.897068	0.820217	0.783643	0.926902		0.695266	0.707809	0.008821	0.002305	0.001546	0.002376	8.5292e+07	3.93126e+06	5.79882e+06	2		28.5122	awake HC		96	118	85	Yes	1.31836	0.127482	0.0250581	Yes		73.2737	72.6843	awake HC
0.0179836	0.108097	0.0607674	0.0848613		743867400	30038540000	6205816000	17975140000		0.933144	0.805661	0.86713	0.895565		0.759106	0.779777	0.006759	0.004176	0.002356	0.003569	3.59067e+07	9.89527e+06	9.19518e+06	2		35.8628	awake HC		99.6667	133	83	Yes	0.966797	0.150109	0.0284287	Yes
0.0163717	0.0347434	0.0349131	0.0466204		669488900	3184936000	2511459000	5677356000		0.858496	0.843495	0.90995	0.887279		0.682133	0.671481	0.010147	0.003078	0.001538	0.003223	6.83892e+07	1.4583e+07	1.53518e+07	2		36.1011	awake HC		99.3333	132	83	Yes	1.09375	0.277418	0.0253111	Yes
0.00989622	0.017069	0.0262266	0.0312705		62897120	183440700	462246000	599856000		0.998298	0.939422	0.840943	0.823452		0.723946	0.752031	0.009799	0.004374	0.001765	0.002608	8.57816e+07	1.67417e+07	5.56717e+06	2		28.9189	awake HC		113.333	156	92	Yes	1.05469	0.174408	0.0299258	Yes
0.00813968	0.0133202	0.0237382	0.0490299		71721860	194905600	626841400	2510803000		0.996185	0.94338	0.835336	0.768656		0.73648	0.741447	0.014362	0.009559	0.002153	0.004134	1.30628e+08	6.43812e+07	1.69376e+07	3		28.7842	awake HC		84.3333	119	67	Yes	1.18896	0.335442	0.0490179	Yes
0.00848933	0.0145553	0.0247956	0.0650425		143654900	417982600	1243541000	8241226000		0.994632	0.909376	0.870173	0.76739		0.648472	0.628505	0.012669	0.00338	0.001556	0.001929	1.56853e+08	4.10816e+06	2.92968e+06	3		34.0911	awake HC						0.871582	0.126048	0.0225297	Yes
0.0102021	0.00946682	0.026418	0.0606967		254926200	209731700	1710965000	8975475000		0.976285	0.959209	0.87011	0.780992													31.317	awake HC
0.00908495	0.00778131	0.0217569	0.053852		195968000	134121800	1126907000	6898041000		0.996183	0.987576	0.91848	0.799629													26.6004	awake HC
0.00927117	0.0251308	0.0520536	0.0526789		98243920	747000300	3039217000	3156249000		0.978431	0.865782	0.784501	0.824342													33.659	awake HC
0.00778068	0.0262664	0.044155	0.0685031		85159710	1009311000	2777116000	6393494000		0.968375	0.879794	0.807578	0.793507													29.6418	awake HC
0.0113207	0.0238924	0.0517112	0.0959737		323608400	1528033000	6469156000	23568180000		0.861434	0.860111	0.836383	0.773937													28.8822	awake HC
0.026587	0.0124324	0.0551559	0.135278		3636877000	785276900	15348160000	95760940000		0.762104	0.947211	0.861058	0.774322													31.0626	awake HC
0.0146004	0.0112575	0.0437746	0.123144		1139589000	636317100	10437530000	82996540000		0.814261	0.946775	0.886043	0.778777													29.9553	awake HC
0.00805383	0.0418692	0.123587	0.0946404		83234920	2497686000	18636530000	11286510000		0.995637	0.8999	0.754745	0.899028													27.2405	awake HC
0.00652528	0.0661995	0.047758	0.0917403		65118960	6957014000	4003880000	12208070000		0.9959	0.860446	0.89845	0.870532													30.9633	awake HC
0.00973337	0.054421	0.0607419	0.0575599		170615900	5366721000	6330878000	6116668000		0.893165	0.846122	0.875096	0.912803													32.6686	awake HC
0.0311705	0.016585	0.058	0.127557		4362958000	1267522000	13872820000	76840840000		0.756447	0.883232	0.849049	0.776807													33.393	awake HC
0.0130307	0.010709	0.0414262	0.124184		942965200	585595300	9620428000	87608980000		0.82843	0.930862	0.892573	0.77704													38.0481	awake HC
0.0115339	0.0614041	0.163782	0.133037		161867400	4924128000	35046670000	19666930000		0.960143	0.92061	0.792137	0.933823													28.8644	awake HC
0.00728999	0.11398	0.0644513	0.166758		79041870	17579500000	8573806000	34326900000		0.973921	0.799129	0.908346	0.851027													29.1798	awake HC
0.0235243	0.0851825	0.222003	0.253064		621974500	5874569000	66580850000	65010200000		0.899908	0.865464	0.789759	0.825803													27.5705	awake HC
0.0179434	0.026114	0.0414672	0.0739988		915091600	2075229000	4457534000	16086900000		0.801015	0.818642	0.85044	0.800847													23.8614	awake HC
0.0115406	0.019842	0.04695	0.036157		73905750	218649000	1340097000	685804700		0.997257	0.94046	0.789878	0.867391													30.5798	awake HC
0.009979	0.0191143	0.0551836	0.0424343		99682300	382645600	3243138000	1777672000		0.977434	0.905717	0.79533	0.82899													29.6182	NT1
0.0109583	0.0144565	0.0624442	0.0636706		280399400	504272400	9315977000	9475850000		0.948637	0.931855	0.820798	0.795312													32.1285	NT1
0.0130716	0.0119896	0.050617	0.0554117		486215500	403213500	7405509000	8874824000		0.904685	0.937798	0.834877	0.805203													31.8704	NT1
0.00984038	0.00864681	0.0319523	0.0424004		268507700	195119100	2851755000	5000066000		0.971747	0.972513	0.846726	0.803972													32.2856	NT1
0.0104963	0.0488602	0.072098	0.0449107		126248300	2829909000	6087340000	2324764000		0.973225	0.780867	0.798268	0.918214													29.1297	NT1
0.0129544	0.0520877	0.106797	0.0476531		206492500	3661264000	14489950000	2824595000		0.903902	0.787698	0.786596	0.913488													32.9244	NT1
0.0164774	0.0309074	0.0975063	0.0799793		783741200	3047660000	25899080000	19317210000		0.808962	0.816064	0.83178	0.820479													24.2525	NT1
0.0299608	0.019428	0.0950897	0.137353		4939957000	2156283000	50012650000	104612100000		0.75454	0.915324	0.817004	0.773746													30.122	NT1
0.0107787	0.0778951	0.169446	0.0613899		156754300	9364322000	36106090000	4942314000		0.99275	0.822985	0.76238	0.985032													36.6213	NT1
0.0120054	0.0834561	0.191208	0.0681464		211863400	11848700000	57429590000	6298296000		0.991783	0.85676	0.757973	0.973526													27.9098	NT1
0.0118921	0.0881327	0.120515	0.0686235		298155400	18203530000	32011400000	9887303000		0.964541	0.835113	0.828049	0.939154													24.9408	NT1
0.0323114	0.0277265	0.0897529	0.129158		5523590000	4200162000	41292900000	91240520000		0.751108	0.840815	0.827073	0.775972													33.4541	NT1
0.0176008	0.0839571	0.212089	0.168022		557325100	17761720000	58950280000	52411240000		0.924111	0.863073	0.772331	0.86816													28.6051	NT1
0.0146678	0.138042	0.321857	0.25257		838226600	106022300000	300035300000	253185900000		0.943125	0.808571	0.754535	0.794529													29.7895	NT1
0.0160045	0.118762	0.129661	0.0816601		575860200	35427590000	42809360000	13428040000		0.971647	0.812673	0.789545	0.971815													34.1792	sleeping HC
0.0227151	0.0398035	0.0850811	0.0788081		1537090000	5065438000	21516290000	18472400000		0.794158	0.79287	0.817572	0.822525													37.3907	sleeping HC
0.00981423	0.0217814	0.025395	0.0197455		83825940	396085800	583296500	337330100		0.998053	0.88311	0.863401	0.901852													35.678	sleeping HC
0.00974063	0.0197944	0.0316143	0.0243205		106778400	432189800	1155559000	691266600		0.987577	0.872168	0.854523	0.903953													24.3121	sleeping HC
0.009955	0.0185461	0.0437613	0.0312131		149420100	509301700	2909016000	1594436000		0.968268	0.871422	0.803042	0.880532													33.7243	sleeping HC
0.0144853	0.0184602	0.0449568	0.0389502		654723600	1036978000	6445950000	4973471000		0.854413	0.840982	0.841277	0.858839													41.3154	sleeping HC
0.011004	0.028717	0.0204531	0.0582213		179925000	1163273000	630603400	4936237000		0.996821	0.843553	0.906682	0.841719													32.0037	sleeping HC
0.0128737	0.0400207	0.0394313	0.0743892		222585700	2125790000	2076106000	7741496000		0.966975	0.814397	0.862613	0.804505													35.3474	sleeping HC
0.014882	0.0465909	0.0725582	0.0949761		343497000	3307818000	7650132000	16004340000		0.91355	0.825053	0.800607	0.793147													37.2365	sleeping HC
0.0258642	0.0499104	0.0741204	0.0503419		2180901000	8127628000	17733330000	9135681000		0.768697	0.77023	0.843575	0.896564													41.5096	sleeping HC
0.0152624	0.0927167	0.134103	0.113871		670348600	27603430000	41646530000	38927240000		0.988309	0.757884	0.787915	0.85105
0.0146938	0.126613	0.106548	0.12658		779263900	60803630000	35572870000	62248750000		0.961511	0.746282	0.822563	0.831837
0.0176478	0.0757693	0.057957	0.0634529		1105165000	21155380000	11450280000	15779210000		0.822994	0.749067	0.868951	0.87905
0.0287286	0.0585028	0.0755956	0.0511276		2954812000	12296630000	20363090000	10125920000		0.758983	0.760955	0.856276	0.908115
0.0141588	0.147014	0.217666	0.155369		732556700	101667300000	112881600000	96103740000		0.986252	0.77388	0.832732	0.862493
0.0166641	0.0659837	0.0869799	0.164836		549430300	9273003000	13004630000	56948640000		0.974427	0.857086	0.855179	0.827831
0.0193225	0.122297	0.0894231	0.0948405		1563732000	70022570000	28267380000	40927220000		0.819772	0.772875	0.851646	0.886375
0.0243749	0.0547726	0.0708459	0.0374159		1754311000	9086230000	15055740000	4186740000		0.792162	0.767718	0.830753	0.931321
0.00921685	0.0247761	0.026556	0.0233238		90681850	599910700	752463600	556455300		0.997892	0.854555	0.866347	0.94407
0.00983873	0.0219461	0.028758	0.0264963		86046720	393384200	747674600	623260100		0.9979	0.875973	0.881063	0.913613
0.00863327	0.0143272	0.0337657	0.0379127		115193000	303206000	1816473000	2340978000		0.996152	0.924336	0.863982	0.855344
0.0101517	0.0121786	0.0175578	0.0318155		362916700	492768300	1069362000	3699986000		0.944372	0.907263	0.86854	0.855092
0.00877072	0.0404707	0.0643156	0.071446		120866200	2338019000	6532908000	7863154000		0.983513	0.812868	0.783319	0.844049
0.00970639	0.0330621	0.110681	0.105468		193327400	1939620000	24408710000	23315760000		0.94074	0.828288	0.765899	0.804726
0.0103261	0.0127815	0.0781612	0.0559202		415214300	564168300	23794260000	13131290000		0.91421	0.936872	0.80608	0.861466
0.0149889	0.0281873	0.0316012	0.0488871		1003947000	3206605000	4282246000	11360520000		0.837892	0.862605	0.891134	0.859337
0.00876146	0.0618745	0.0361452	0.068899		80648500	3975398000	1417468000	4764076000		0.99461	0.795651	0.814593	0.792504
0.00826836	0.0490465	0.175776	0.172691		149457500	5095618000	62837610000	67973740000		0.986329	0.808505	0.768893	0.819589
0.0136113	0.0862667	0.166614	0.126481		667417200	23119810000	99080490000	62438720000		0.928117	0.803364	0.763317	0.832545
0.0147911	0.032426	0.0715999	0.0546902		953974500	4041298000	22342750000	14222760000		0.807581	0.858379	0.827986	0.88304
0.0161412	0.0366809	0.0316425	0.0547613		1393000000	6396078000	4911087000	16911110000		0.818798	0.840609	0.917918	0.854548
0.0105739	0.0796581	0.265445	0.258086		191716900	11373920000	104247000000	120089800000		0.944134	0.819076	0.771854	0.817549
0.0280485	0.216474	0.340776	0.192479		1864515000	93496160000	258217100000	92338620000		0.894546	0.792774	0.759939	0.854141
0.0325263	0.229389	0.232434	0.121566		2217677000	86044840000	111452200000	32789900000		0.883537	0.79296	0.762389	0.913774
0.0209985	0.0374458	0.0295958	0.0360323		1598651000	4718707000	3025235000	4940315000		0.820123	0.839013	0.924608	0.93943
0.0160414	0.0591045	0.0209841	0.0493531		111552300	1480079000	193176500	1049137000		0.994101	0.836654	0.974877	0.8317
0.00881826	0.0214354	0.0107143	0.0231524		122142000	713422100	180139700	815316500		0.997064	0.845786	0.977021	0.889941
0.0107714	0.031161	0.015906	0.0267115		178742800	1425173000	389566100	1074764000		0.991484	0.833369	0.942118	0.909232
0.0102111	0.0201176	0.016123	0.0320969		425970000	1542435000	1011662000	4112692000		0.987285	0.859269	0.927339	0.876094
0.0100246	0.00714871	0.0175179	0.0412124		554527600	255050100	1652499000	9234654000		0.98729	0.988668	0.923893	0.842825
0.00844254	0.038236	0.0122048	0.0244621		100864100	2076697000	222811100	835175900		0.986112	0.81865	0.939206	0.821788
0.00920083	0.0448832	0.0237095	0.0368303		244552500	5892401000	1702117000	3957029000		0.953182	0.832681	0.827774	0.902336
0.00812127	0.0842659	0.0292247	0.0532519		399055000	40848610000	5222396000	16812210000		0.997832	0.79391	0.894291	0.853831
0.0130376	0.0472567	0.0218457	0.0586093		2102889000	24343310000	6427729000	42524450000		0.822816	0.806298	0.914922	0.823188
0.0147887	0.0264202	0.0227199	0.072794		2706661000	7289224000	6901477000	66311850000		0.808558	0.831026	0.893926	0.808876
0.0078445	0.0814907	0.0201299	0.0586318		87737120	10011850000	590977800	4739083000		0.988477	0.786707	0.894162	0.814473
0.0096361	0.0661032	0.0735105	0.0920117		261764700	13421170000	14762240000	24941250000		0.928366	0.813242	0.766057	0.850052
0.0108687	0.0788964	0.0314284	0.0897011		705551800	37663650000	5607669000	50301900000		0.990279	0.81709	0.931964	0.843157
0.0179332	0.0512861	0.0276525	0.0484452		4057467000	28874370000	10592720000	29634230000		0.80125	0.809657	0.911193	0.865202
0.0152286	0.025252	0.023918	0.0752563		3500730000	7825376000	9402800000	87608120000		0.788734	0.865597	0.877535	0.793792
0.00878479	0.103981	0.0337141	0.0868164		87941380	14322460000	1197993000	8215502000		0.995327	0.777455	0.864097	0.832785
0.0157253	0.153029	0.120399	0.222073		439957200	53750370000	19915320000	91203590000		0.975398	0.768455	0.795859	0.812136
0.033517	0.300333	0.116022	0.314253		1616539000	186396200000	13190240000	145493600000		0.993093	0.758191	0.917195	0.804488
0.0224977	0.104219	0.124548	0.122931		1586672000	31042370000	51987400000	48347500000		0.944612	0.766308	0.804354	0.874439
0.0132298	0.0243643	0.0408958	0.0369487		832129000	2629554000	7853404000	6641121000		0.901334	0.82229	0.890158	0.915751
0.00878991	0.0110448	0.0164446	0.0188705		214803000	335629700	743023700	959577700		0.999442	0.947776	0.917715	0.918851
0.00811685	0.00966465	0.0142805	0.0222047		252522600	354102100	786671000	1854511000		0.993446	0.951447	0.902535	0.865163
0.00818076	0.0131393	0.0152367	0.0243815		133159200	359235400	457104500	1154605000		0.997861	0.903878	0.92956	0.854382
0.00715917	0.0106502	0.0126257	0.0250663		254620100	541555800	784834600	2984989000		0.996481	0.940494	0.939677	0.856304
0.00666121	0.0083239	0.010654	0.0319194		406283600	588607700	1100736000	9199354000		0.990103	0.918555	0.926373	0.813572
0.00738684	0.00745043	0.0102271	0.0348358		501976300	452775900	1026066000	11070000000		0.992827	0.953385	0.937708	0.818056
0.00904627	0.0269342	0.0129159	0.0241069		109836700	1014436000	231320400	757219800		0.99766	0.842017	0.959067	0.89465
0.00888187	0.0202329	0.016863	0.0431692		265290700	1386674000	991136200	5996408000		0.943067	0.87962	0.91156	0.833726
0.00550177	0.018716	0.0248013	0.0528242		325326200	3705541000	6894851000	28652200000		0.964426	0.873699	0.846102	0.795086
0.00972823	0.0167197	0.0221945	0.0631491		1899355000	5138379000	10644560000	78612550000		0.837462	0.863977	0.871983	0.791335
0.00978612	0.0200418	0.021789	0.0650103		1945520000	7152910000	10491490000	84997930000		0.846456	0.864581	0.85758	0.793655
0.0082936	0.0286204	0.0209964	0.0341553		151410700	1999285000	1028991000	2507705000		0.99644	0.877988	0.895831	0.92095
0.0104101	0.0207479	0.023676	0.0484277		446678000	1935768000	2266467000	9518090000		0.930045	0.910529	0.891067	0.939958
0.00684215	0.0183823	0.018865	0.0483338		522358300	3760698000	4052901000	24980570000		0.918885	0.89571	0.904285	0.858001
0.0148569	0.0191058	0.0231524	0.0648974		4810887000	7230873000	12514900000	89931480000		0.779641	0.84974	0.913811	0.807386
0.0122037	0.0234792	0.0236137	0.0678573		3713076000	11841950000	15022940000	114423600000		0.802261	0.86812	0.889706	0.808953
0.0111459	0.0474595	0.0503739	0.0577729		512435900	10232300000	9946044000	13786380000		0.963109	0.794952	0.833502	0.955171
0.00967279	0.102621	0.0641939	0.0736392		508649100	60771730000	21437480000	31019840000		0.958156	0.789565	0.878066	0.922402
0.0175299	0.0277618	0.0243248	0.0335139		3037787000	7443061000	5743394000	11078790000		0.834082	0.895978	0.942568	0.966061
0.0084647	0.0435959	0.0166732	0.0444478		1169010000	27506310000	4622567000	31593620000		0.920932	0.806997	0.93852	0.822613
0.0094648	0.074063	0.0628679	0.0961558		191326400	13030390000	8189337000	20284370000		0.995433	0.817783	0.854358	0.89126
0.00992435	0.0810867	0.0752274	0.0836779		237294800	16200610000	12840290000	17405750000		0.993439	0.768765	0.836986	0.854414
0.00860515	0.011576	0.0163038	0.0241889		94212700	176133100	347189000	734394500		0.996702	0.972325	0.874973	0.839478
0.00571958	0.0105764	0.00872596	0.0229563		137138000	469515700	328568900	2153675000		0.998561	0.917423	0.967946	0.842209
0.00478344	0.00938463	0.0105493	0.025235		211014100	787252200	1060052000	5686820000		0.996124	0.910772	0.923488	0.834519
0.00543026	0.00945232	0.00671012	0.0226754		346796700	1005709000	554387900	5984086000		0.99009	0.908082	0.98198	0.865777
0.00551818	0.0125279	0.00802122	0.0247234		381511700	1867674000	846201700	7522915000		0.991487	0.871401	0.972855	0.863859
0.00800899	0.0187365	0.0172214	0.0204697		109999600	630759300	538166700	704018600		0.99862	0.88413	0.930735	0.920413
0.00818236	0.0138425	0.0234477	0.0422185		286364200	818258900	2463666000	7299631000		0.953175	0.883385	0.859227	0.828762
0.00640274	0.0177043	0.0356115	0.0423305		421659800	3200489000	13560470000	17731040000		0.936687	0.866507	0.812735	0.834359
0.0070121	0.0194765	0.0213527	0.0510165		946282200	7046087000	9303085000	48518520000		0.91613	0.854477	0.898978	0.837083
0.00620309	0.0228553	0.0144933	0.0521046		873575400	10748720000	5096514000	59571720000		0.93765	0.854454	0.933557	0.831051
0.00851387	0.0183825	0.0300125	0.0400391		189359400	882856900	2437707000	3986166000		0.991977	0.900926	0.847389	0.874166
0.011741	0.0425466	0.0623341	0.0615564		717887900	9438159000	20244860000	19504390000		0.908353	0.843261	0.802113	0.864667
0.00935857	0.0255609	0.0513093	0.043118		920815900	7005378000	28231210000	19112850000		0.866156	0.880955	0.813236	0.876377
0.00918072	0.0224116	0.0225872	0.0517676		1619140000	9253305000	10245210000	49808900000		0.876511	0.855308	0.933594	0.856905
0.00699952	0.0262718	0.0142509	0.05384		1201002000	15051870000	5340511000	69335740000		0.94424	0.849451	0.957123	0.845461
0.0130807	0.0371408	0.0932269	0.058847		1065683000	8482652000	55357090000	21837270000		0.854902	0.894585	0.787543	0.92629
0.0189518	0.0322022	0.0225008	0.0409086		1531772000	4363039000	2178133000	7145822000		0.818291	0.924711	0.981585	0.950433
0.0112925	0.0225303	0.0432171	0.0309286		876767200	3288353000	12431950000	6668751000		0.908146	0.847429	0.857597	0.981139
0.00625205	0.0319658	0.0212874	0.0382318		660529900	15591380000	8007596000	24518840000		0.984357	0.81356	0.879166	0.851784
0.013602	0.039791	0.0354354	0.0424606		686009500	5613890000	4710915000	6720254000		0.876074	0.8317	0.914894	0.933452
0.00697402	0.01645	0.0136898	0.0136942		141166300	782095600	542872600	547111700		0.997436	0.848873	0.901175	0.987115
0.00633673	0.012412	0.0194908	0.0151819		165850600	623712700	1566056000	960410600		0.994604	0.872714	0.840519	0.993247
0.00637043	0.0145983	0.0110471	0.0257833		244613300	1253965000	725563400	3983191000		0.99426	0.813344	0.953714	0.920024
0.00641607	0.0132758	0.00815991	0.0321289		337415400	1389556000	535766000	8421244000		0.989282	0.859337	0.994066	0.859542
0.00812251	0.0185752	0.0162248	0.0169661		94430500	501818700	377193300	417399100		0.9899	0.895546	0.919026	0.985089
0.00798784	0.0228094	0.0393237	0.0290041		171703100	1451530000	3984435000	2317020000		0.975698	0.874147	0.862605	0.961825
0.00687607	0.0171946	0.0396545	0.0247725		213721400	1336048000	7047200000	2878809000		0.981633	0.919605	0.831015	0.991838
0.00989067	0.0132263	0.0247823	0.0357163		919425400	1558315000	5881331000	11912070000		0.91078	0.911255	0.881084	0.977181
0.00595959	0.0129316	0.013142	0.0380015		535549200	2259075000	2597089000	21476060000		0.97965	0.897368	0.986443	0.919591
0.00991493	0.0377136	0.0273325	0.0323482		139385200	2044001000	988716500	1495389000		0.942245	0.815018	0.899849	0.970426
0.0129234	0.0584082	0.0747105	0.0506021		423198000	9118893000	13086060000	6720230000		0.860936	0.824775	0.836746	0.941411
0.0147719	0.0627978	0.0860655	0.0611273		800670300	15383370000	25243330000	14548840000		0.853484	0.829237	0.809318	0.902095
0.0105235	0.033087	0.0548746	0.0610565		796391700	7130787000	21254160000	28003300000		0.931575	0.848135	0.808453	0.920332
0.00672002	0.0207189	0.0177822	0.0335645		682226000	5860219000	4944746000	17463290000		0.925506	0.835508	0.933639	0.961996
0.0110766	0.0634622	0.0314494	0.0589782		108675600	3420520000	819894500	3147949000		0.977713	0.786507	0.897953	0.904903
0.0204124	0.0956644	0.0997725	0.0636163		832303500	18792260000	19624920000	7966586000		0.84039	0.845309	0.806467	0.969595
0.0245991	0.12653	0.0879681	0.0823774		1637220000	45119920000	21199530000	17599880000		0.858896	0.838765	0.876907	0.945424
0.0174266	0.0297192	0.0443802	0.0625992		1271621000	3615225000	8493587000	16095660000		0.850332	0.916748	0.868163	0.91083
0.00574056	0.0309763	0.0253901	0.0279165		329516900	9066232000	6575233000	7824020000		0.994756	0.79497	0.840202	0.952255
0.0100915	0.0164539	0.0180702	0.0234849		77251270	199621700	262265300	414491000		0.998018	0.943833	0.900271	0.914356
0.0101392	0.0112935	0.0119475	0.0325761		148648000	180136200	210878900	1522403000		0.99072	0.994896	0.995097	0.843557
0.00859769	0.0101923	0.0116716	0.0302881		150473300	205820200	270238500	1867449000		0.991825	0.974227	0.9846	0.863443
0.00834601	0.00917026	0.0110721	0.0485165		204693600	233879400	334664600	6927500000		0.992246	0.981409	0.988444	0.81867
0.00751925	0.0119668	0.0109908	0.0393458		256284400	618232600	510944000	7182064000		0.994433	0.940139	0.981457	0.828344
0.0103569	0.0196303	0.0277285	0.0406497		93438800	318994200	694354700	1441155000		0.995828	0.949543	0.870548	0.837662
0.0109869	0.0178779	0.0220145	0.0516666		180840800	466676500	763358000	3928324000		0.99675	0.967449	0.930673	0.831218
0.00701582	0.0307561	0.0183689	0.054699		188967100	3474951000	1330964000	11105750000		0.99253	0.826896	0.968655	0.867614
0.00873974	0.0218112	0.0250003	0.0792663		484169200	2616877000	4029912000	39511070000		0.898876	0.834675	0.937551	0.864783
0.00582206	0.0190678	0.0284656	0.0723759		265468000	2532551000	6415278000	42115240000		0.980817	0.867628	0.913244	0.83791
0.00947463	0.0382493	0.0371614	0.0524342		89765750	1461093000	1391694000	2778882000		0.995509	0.842349	0.82815	0.875944
0.00874199	0.0606119	0.038505	0.0657186		177857200	8761904000	3915310000	9260383000		0.968886	0.790151	0.882131	0.84089
0.00887323	0.0641648	0.0357408	0.0683787		338054000	16640670000	5998569000	19337680000		0.946848	0.796153	0.91919	0.896219
0.0102564	0.05574	0.0427194	0.0837915		562893600	14029720000	10516880000	37338900000		0.91962	0.784617	0.892313	0.908833
0.00683129	0.0214611	0.0381415	0.0661638		352985000	2993200000	11048540000	35438940000		0.960016	0.88941	0.909958	0.892143
0.00923345	0.0628221	0.0463873	0.0642872		71095990	3283271000	1905789000	3507670000		0.99618	0.803209	0.820315	0.881462
0.00805006	0.0814483	0.0587382	0.0847221		132404800	13278150000	8555017000	13077910000		0.914632	0.786878	0.828023	0.834087
0.0123636	0.118365	0.0775606	0.110363		210580500	15776120000	11324240000	14263370000		0.955592	0.853696	0.845288	0.840245
0.0206706	0.145241	0.0588082	0.0963011		349781700	13047860000	3709688000	6713297000		0.986964	0.826731	0.980178	0.923708
0.0152093	0.0367566	0.051751	0.047419		466776000	2251343000	5231056000	4803451000		0.996405	0.845295	0.845782	0.969415
0.0141358	0.0350571	0.0176329	0.0261968		94934260	541443800	161508700	314608600		0.974745	0.816534	0.969256	0.920192
0.0101084	0.0269521	0.0196	0.0409279		83294280	547872300	346090300	1307629000		0.99781	0.842245	0.927308	0.855685
0.00915473	0.0263166	0.0205528	0.0403582		102245600	798388000	547716500	1947621000		0.995494	0.890739	0.896358	0.840198
0.00907188	0.0214912	0.0196272	0.0407748		138162100	745122500	651811000	2765982000		0.992881	0.900984	0.902293	0.8272
0.0115944	0.0305748	0.035612	0.0482748		93153520	577057700	1005629000	1577236000		0.981299	0.852316	0.862221	0.87272
0.00979985	0.0205292	0.059909	0.0643116		123911900	503292400	5395824000	5102093000		0.988973	0.918756	0.800873	0.839292
0.00982356	0.0185681	0.073899	0.110409		246306100	836657500	15978470000	29101200000		0.981981	0.932912	0.784897	0.795431
0.0141351	0.0256821	0.0700138	0.218367		588037400	1776003000	17502200000	124779700000		0.928153	0.917116	0.830545	0.759565
0.0117008	0.0264387	0.0576875	0.229064		420430800	1893432000	12168020000	141339300000		0.983722	0.900679	0.864163	0.753839
0.0123455	0.02685	0.0713499	0.0659649		94411180	394340200	3899234000	2577251000		0.983006	0.911309	0.830228	0.881302
0.00810192	0.0341395	0.115777	0.0940598		116197500	2062933000	29892300000	13808450000		0.992908	0.854623	0.752738	0.851876
0.0118411	0.0322187	0.0991326	0.160934		428730200	3049899000	36882470000	68553270000		0.933207	0.884635	0.772207	0.782441
0.0151909	0.0427636	0.0997625	0.292598		750648300	5464685000	42392640000	230107200000		0.919571	0.864644	0.813593	0.753746
0.0117197	0.0459614	0.0847156	0.29133		460510700	6151345000	30715400000	238552900000		0.991478	0.879703	0.84575	0.753565
0.0122067	0.044208	0.0945208	0.0797565		72490600	852451800	5887681000	2918156000		0.988198	0.856258	0.813173	0.902111
0.00810761	0.0516973	0.119453	0.108074		127768500	5061624000	35733890000	19600980000		0.992904	0.857274	0.760211	0.859189
0.0117469	0.054951	0.114908	0.115026		299285400	5929833000	36912530000	24511690000		0.967188	0.879303	0.774316	0.855061
0.0164857	0.0504273	0.131279	0.16255		330561300	2803723000	26799980000	26634840000		0.968738	0.839853	0.771958	0.810944
0.00942747	0.0485943	0.136549	0.0947351		95443870	2358605000	25932050000	8312600000		0.985572	0.882776	0.760305	0.902416
0.0100765	0.0472472	0.152922	0.109116		103776500	2107476000	31776340000	10092420000		0.995096	0.897199	0.757936	0.900899
0.0233621	0.0244659	0.0281843	0.0326095		125412200	125576700	202549500	234808300		0.970835	0.977823	0.928969	0.943545
0.0107708	0.0206908	0.020384	0.0329016		117059600	399432800	460434600	1048991000		0.97431	0.85642	0.886932	0.86404
0.00853707	0.0105112	0.0216256	0.0273793		121844300	173920800	818057100	1224851000		0.983631	0.970633	0.837117	0.889706
0.00904865	0.0143812	0.024756	0.0452106		165265200	401379800	1309467000	4037327000		0.991932	0.931497	0.855095	0.836894
0.0125216	0.0277344	0.0299539	0.046394		108478000	475353200	719542000	1425213000		0.976657	0.880495	0.876726	0.805752
0.00942374	0.0209837	0.052907	0.0422955		150220900	670161100	5261044000	2874449000		0.957868	0.879451	0.79159	0.845948
0.00911499	0.0282198	0.0758295	0.0990234		269235200	2607572000	20516670000	30309410000		0.919453	0.819541	0.791996	0.797515
0.0146017	0.0577529	0.0822258	0.228955		795799500	12385260000	31001510000	173366400000		0.886615	0.76482	0.831963	0.75988
0.0116002	0.0563136	0.0772703	0.256542		445548800	9674982000	24697990000	186444800000		0.986102	0.773328	0.850773	0.755361
0.0139421	0.0313946	0.0739523	0.077963		82223460	354312600	2901304000	2364836000		0.9862	0.932152	0.826964	0.79497
0.0109308	0.0429732	0.16071	0.0711409		124102300	1938020000	29473250000	4783965000		0.973072	0.905037	0.757897	0.873742
0.0123629	0.0268602	0.134818	0.0871547		405657000	2056040000	51254740000	18530560000		0.868342	0.919971	0.760316	0.848556
0.0184448	0.0627006	0.124965	0.305359		1108940000	13177530000	66456360000	248057400000		0.870941	0.778426	0.798042	0.759171
0.0128698	0.0847018	0.10189	0.324976		543189100	21915440000	45626630000	278383000000		0.990377	0.755738	0.835588	0.755359
0.0131666	0.0382021	0.108895	0.075213		65464480	477215500	5865897000	1928089000		0.991538	0.918568	0.80551	0.870215
0.017509	0.0948544	0.222715	0.144254		142537400	4362853000	25225900000	8938842000		0.99302	0.869709	0.768835	0.826392
0.0245455	0.110481	0.26403	0.255639		335074500	8280674000	30728670000	37581320000		0.982655	0.869208	0.757558	0.786973
0.0243231	0.0804557	0.271548	0.236081		322376600	4477468000	33098660000	30354510000		0.971059	0.88192	0.747677	0.799175
0.0155342	0.0323107	0.171267	0.113701		159933600	856513600	21819980000	7335048000		0.98745	0.90005	0.757233	0.880887
0.0153161	0.0344624	0.109119	0.0738613		57022540	248220500	3759307000	1236856000		0.997121	0.943756	0.804303	0.935596
0.0208675	0.0807551	0.247224	0.189236		112630300	1799252000	16373530000	8997679000		0.996349	0.888986	0.764996	0.822768
0.0215166	0.0990203	0.310934	0.240171		164589700	4174796000	29189050000	20616250000		0.994591	0.867892	0.745926	0.792026
0.0106485	0.0127058	0.0137522	0.0254227		205307300	269362700	361668500	1138639000		0.967201	0.957418	0.951449	0.884069
0.00853647	0.0189367	0.029238	0.0239789		193561100	940954100	2343941000	1504003000		0.996339	0.834665	0.825355	0.903781
0.0102825	0.0206423	0.0203309	0.0367991		125479000	470234300	548056000	1554811000		0.990023	0.92377	0.905291	0.858946
0.00788534	0.0311054	0.0258441	0.0264559		152105300	2205676000	1624250000	1701526000		0.994138	0.833491	0.872807	0.933893
0.00740824	0.0550619	0.0672742	0.0466195		137065900	7786188000	11319980000	5229435000		0.982871	0.799229	0.794332	0.833265
0.0197989	0.0390974	0.124414	0.231313		3607350000	15741460000	176293300000	420098400000		0.823669	0.852932	0.779615	0.764032
0.0105762	0.0510024	0.0315725	0.0595881		91410910	1997602000	856147300	2751109000		0.996205	0.80296	0.886519	0.874915
0.0113083	0.105499	0.0727736	0.0431144		277300500	24544660000	10218020000	4167837000		0.943989	0.764553	0.826972	0.895536
0.0408098	0.138024	0.19162	0.0810594		6425098000	90293970000	131327500000	24437930000		0.767386	0.7656	0.786353	0.900418
0.0270216	0.055181	0.164123	0.303965		5715704000	29191310000	275232100000	570242200000		0.827175	0.8403	0.759601	0.774512
0.0138734	0.0588956	0.0558205	0.0785292		74834320	1300086000	1260013000	2311671000		0.993893	0.841942	0.856248	0.864158
0.0233908	0.106228	0.210929	0.134313		412544100	9965104000	29639140000	13972970000		0.875341	0.818135	0.756309	0.791639
0.023764	0.116209	0.292035	0.256665		308956900	9107285000	31959310000	39907400000		0.911621	0.832896	0.753924	0.798846
0.020713	0.0711698	0.24767	0.254428		244064400	3658999000	28428120000	37108040000		0.961651	0.87194	0.755871	0.804684
0.0180395	0.0496647	0.0508268	0.0792772		57665740	432527600	443013700	1198472000		0.997638	0.858657	0.863233	0.916878
0.016418	0.0604114	0.179012	0.161779		65614630	1065929000	6526217000	6902957000		0.996571	0.864447	0.769808	0.845609
0.0116673	0.0782609	0.245781	0.193055		62345160	3366764000	19252970000	19018840000		0.988919	0.834653	0.748052	0.821547
0.0161317	0.0274496	0.0254271	0.0428255		99359720	263250100	263121800	675327600		0.995095	0.937839	0.912347	0.920904
0.013195	0.0362138	0.0250463	0.0311604		205707900	1527547000	751239800	1151140000		0.996748	0.813981	0.886007	0.924611
0.0127615	0.0451855	0.0465744	0.0357255		346589200	4406239000	4643715000	2626004000		0.99644	0.769633	0.82483	0.886756
0.02522	0.0523634	0.0712919	0.0652648		176802200	658957100	1614526000	1134634000		0.995827	0.900809	0.818577	0.962965
0.0196902	0.0308857	0.0814786	0.0440815		225714600	442214200	4195781000	1081603000		0.99376	0.977271	0.787666	0.989511
0.0407782	0.125269	0.126164	0.111134		6082921000	62022760000	61273120000	41877450000		0.767889	0.773798	0.823977	0.855619
0.0246661	0.0585949	0.148535	0.239038		5419033000	35243840000	239967000000	432260100000		0.781863	0.785155	0.781095	0.770235
0.0190819	0.097195	0.0880311	0.0572522		155172300	3822887000	3270438000	1357804000		0.988253	0.785522	0.782359	0.956901
0.02929	0.189729	0.0832445	0.0362568		934897800	36636440000	7195041000	1495978000		0.827568	0.777484	0.834979	0.960191
0.0610593	0.203843	0.214916	0.129207		13201850000	175120100000	160866100000	54480920000		0.755228	0.769316	0.801437	0.891843
0.0210645	0.047029	0.10527	0.207921		2853290000	15276270000	86188030000	240680600000		0.830977	0.786392	0.781579	0.774857
0.018496	0.135629	0.087516	0.0501711		95385070	5572899000	1930387000	703055500		0.97807	0.783832	0.822756	0.958239
0.0349602	0.161348	0.102149	0.0822049		844494100	19961960000	6076086000	5040938000		0.816141	0.786065	0.856146	0.877703
0.060308	0.141776	0.17933	0.177549		3170154000	20168890000	20175920000	31109640000		0.805755	0.798994	0.809853	0.831066
0.0194153	0.0836611	0.196795	0.0975706		1108484000	25182280000	107216400000	26301070000		0.954229	0.834418	0.767779	0.849823
0.0212064	0.0715144	0.0645808	0.105447		152318800	2093811000	1115229000	3753948000		0.995123	0.828843	0.847258	0.845088
0.028656	0.0935244	0.0587283	0.10779		454801100	4797698000	1475074000	6965182000		0.994426	0.804979	0.852763	0.843101
0.0224329	0.104208	0.0427111	0.0942489		331408700	6951518000	1018593000	6119000000		0.996928	0.779647	0.902443	0.84655
0.0121791	0.0588446	0.0240821	0.0366903		143079600	3503951000	549388700	1275886000		0.967682	0.775496	0.920267	0.953354
0.0149967	0.103392	0.031102	0.0425161		271787000	13447850000	1177279000	2182860000		0.945658	0.770538	0.920647	0.962509
0.035627	0.11834	0.103442	0.131697		4683218000	54360850000	43769970000	58769900000		0.798483	0.776369	0.84242	0.827735
0.0254322	0.0768398	0.151517	0.227118		5507128000	57253110000	233469800000	376179600000		0.807234	0.767367	0.785556	0.775944
0.017212	0.134264	0.0499527	0.0374492		216453500	14676380000	1624289000	1074572000		0.914569	0.775342	0.888523	0.982453
0.0307793	0.19174	0.0777602	0.0672321		2051561000	91436440000	12654890000	9817688000		0.83151	0.770235	0.880918	0.951518
0.0368526	0.0733665	0.0518926	0.14665		8400577000	35795960000	18618110000	120961600000		0.768694	0.849669	0.856619	0.784207
0.0265041	0.0663128	0.11738	0.197094		5353462000	36919770000	121897100000	259617400000		0.798282	0.78474	0.776867	0.781359
0.0206398	0.197394	0.0916065	0.046079		155526700	17584800000	2503527000	824916200		0.943589	0.775822	0.881846	0.977076
0.0260897	0.163333	0.122563	0.0761308		1451829000	71148450000	30188750000	12187520000		0.839039	0.768248	0.819047	0.91727
0.0297179	0.124666	0.143274	0.0516909		2580170000	55915540000	53135830000	7372603000		0.903736	0.786234	0.794114	0.890555
0.0210764	0.0464063	0.0841804	0.240294		2505291000	13097800000	49884750000	279233800000		0.85707	0.874833	0.841408	0.787637
0.0163533	0.10099	0.0617646	0.0359425		85273690	3977894000	1004714000	428654700		0.990046	0.78798	0.895519	0.985527
0.0159259	0.112575	0.124336	0.0511855		464746700	29002210000	24761300000	4599754000		0.924833	0.783623	0.787218	0.9275
0.0213349	0.0827764	0.169107	0.0819181		1195594000	23305380000	69193410000	16527440000		0.890953	0.809963	0.7426	0.841245
0.0182147	0.0581897	0.159507	0.105626		722617800	9345560000	52222150000	22707390000		0.964723	0.850566	0.746847	0.81999
0.0103275	0.0121341	0.0189796	0.0209938		159600100	219430700	542337000	636009000		0.976124	0.985923	0.900479	0.959269
0.012255	0.0347748	0.0262055	0.0523802		174868300	1462565000	813596000	3030270000		0.953133	0.860721	0.930342	0.901757
0.0230994	0.0615635	0.0811094	0.128907		1733313000	13163360000	23135410000	50003510000		0.812722	0.829694	0.826826	0.828645
0.0205649	0.064063	0.138351	0.185631		3185799000	34177550000	164446400000	226281100000		0.892912	0.782016	0.786739	0.778703
0.0194732	0.0261079	0.0310679	0.0361291		50829100	93619620	121237500	176519900		0.996805	0.97674	0.951291	0.939037
0.0146402	0.0247977	0.030513	0.0262608		339462500	983849000	1423593000	1081438000		0.898268	0.878138	0.850706	0.961019
0.0279832	0.103958	0.0904584	0.0441541		2210352000	32340580000	22925400000	5654892000		0.84473	0.791123	0.829139	0.954498
0.045197	0.0813891	0.137525	0.236204		34969600000	119137000000	379960500000	842192200000		0.757092	0.791805	0.797764	0.78414
0.0248579	0.0739801	0.126187	0.219343		14199010000	126838400000	437182900000	977420800000		0.767119	0.763866	0.786823	0.794069
0.032946	0.103361	0.042875	0.0495543		72356000	717945100	113534700	176547700		0.991504	0.869433	0.967322	0.963114
0.0224052	0.104436	0.0399496	0.0428093		368691600	8579256000	1100813000	1371164000		0.899323	0.835196	0.923277	0.981671
0.0259869	0.127585	0.0740352	0.0555771		1322347000	34394870000	10462020000	5793958000		0.900941	0.798264	0.874023	0.933346
0.0215734	0.0779273	0.0488976	0.136662		2288904000	31646050000	12790670000	86112030000		0.814706	0.816033	0.893012	0.811749
0.0198827	0.0344492	0.0955894	0.193536		7433859000	21686300000	200087400000	647266000000		0.821291	0.875475	0.817319	0.804005
0.0216071	0.0989463	0.0426636	0.0481144		110327700	2512962000	396047200	569676200		0.96235	0.83628	0.937464	0.983092
0.0231774	0.134093	0.0546166	0.0437694		919652800	32254320000	4966640000	3201581000		0.89654	0.786256	0.863817	0.957137
0.0298033	0.120305	0.0947228	0.0518934		1769091000	31330480000	17366980000	5089378000		0.854284	0.789152	0.81248	0.965503
0.0262954	0.0825291	0.111242	0.082188		885813100	9714742000	16503720000	8029361000		0.899857	0.810584	0.800739	0.925009
0.0166428	0.0306162	0.0336286	0.0468661		101647800	341981000	427228200	795419900		0.974633	0.934836	0.929168	0.968397
0.0162747	0.0296325	0.0306791	0.0379564		177340700	542468700	661258600	903217500		0.944443	0.91954	0.88259	0.975129
0.0186244	0.0318372	0.0483781	0.0711743		50639920	140959500	342836200	803249900		0.996433	0.955056	0.881506	0.946023
0.0139273	0.0191873	0.0253306	0.0252183		240545900	446434800	781853000	798565700		0.998389	0.955893	0.926659	0.990749
0.0221619	0.0665903	0.103847	0.0944838		1837640000	17132430000	41675340000	32224250000		0.928109	0.802121	0.811694	0.827605
0.0216587	0.0816079	0.149919	0.136221		1833155000	27860300000	95335830000	66668980000		0.928195	0.787767	0.783204	0.802226
0.0189887	0.0731525	0.0570691	0.0807059		81494540	1188357000	716508500	1520042000		0.996176	0.851912	0.849808	0.94506
0.0202828	0.0507042	0.0753497	0.0841476		1568384000	9647574000	22996520000	26149070000		0.828803	0.849853	0.86685	0.843479
0.0493368	0.108363	0.159797	0.2135		39612830000	198758800000	477995400000	669671800000		0.757376	0.778422	0.798005	0.804855
0.0233211	0.0833496	0.136448	0.186203		11214800000	143703300000	448445000000	641557000000		0.77702	0.766315	0.782535	0.805066
0.0228454	0.0630164	0.035846	0.0328374		73034760	554473500	178952600	149204900		0.983949	0.868141	0.9246	0.975381
0.0491343	0.147091	0.0611844	0.129023		182142800	1531775000	271315200	1264624000		0.942583	0.913123	0.987981	0.975107
0.031418	0.142819	0.0708903	0.0608241		2176022000	46298220000	11411770000	8356064000		0.805373	0.80791	0.890378	0.933525
0.0522115	0.0829969	0.141122	0.194704		43855890000	111665600000	370162000000	560595000000		0.767059	0.798359	0.807818	0.811165
0.0177554	0.0542109	0.105908	0.146678		7263137000	64466430000	295523600000	458488700000		0.864306	0.805317	0.799495	0.827423
0.0362277	0.127656	0.109411	0.0658133		161801900	2116280000	1414209000	541297100		0.965458	0.87441	0.79351	0.93119
0.0538647	0.173531	0.152607	0.084829		772693100	7811210000	5889624000	2030073000		0.913485	0.857948	0.807208	0.90209
0.06389	0.155055	0.152416	0.118784		3603085000	20580440000	19219660000	13071230000		0.861554	0.796979	0.840717	0.968693
0.0346417	0.0718996	0.122413	0.0797278		1693041000	7375286000	21109060000	8984993000		0.932403	0.839745	0.821861	0.986934
0.0215498	0.0513219	0.0832475	0.044992		86492460	542890300	1215678000	377276600		0.994395	0.907292	0.795882	0.957632
0.0268205	0.0826598	0.0625128	0.0360926		214385800	1988376000	1161069000	389777000		0.962728	0.869378	0.867637	0.99303
0.0236194	0.0868872	0.0417652	0.0446858		291068900	3637299000	895087800	1094163000		0.938129	0.813877	0.95573	0.990306
0.0194673	0.0741685	0.0582932	0.0400512		262307100	3667157000	2336059000	1154161000		0.972888	0.804016	0.864107	0.99726
0.0282324	0.0417339	0.0254538	0.0322356		106100400	234079000	82093040	133909100		0.986439	0.937142	0.976351	0.954196
0.0402812	0.136387	0.0930115	0.0987443		246449700	2616387000	1151951000	1496155000		0.986246	0.856515	0.91675	0.985014
0.0292349	0.145335	0.144473	0.0958237		1212423000	33417030000	29073400000	12706360000		0.93463	0.786657	0.819136	0.851769
0.0272673	0.101383	0.156065	0.114567		1887242000	28825160000	63333760000	31043330000		0.927081	0.788616	0.794354	0.825157
0.0224205	0.031643	0.0333065	0.0391283		46003750	95806440	95466660	135797000		0.996062	0.961969	0.949177	0.924602
0.0262872	0.0425661	0.0499921	0.0280681		204387800	584686100	691266200	226151300		0.985292	0.942112	0.870727	0.985813
0.0309282	0.145061	0.105784	0.086538		1613862000	36966720000	18693700000	12574920000		0.944729	0.783678	0.844589	0.850824
0.0439875	0.124817	0.152542	0.172467		32430830000	268677000000	439925400000	459232900000		0.762184	0.777038	0.805632	0.832918
0.0236026	0.0988937	0.139602	0.17278		11147410000	200079000000	448692500000	536539400000		0.782455	0.769323	0.786133	0.803609
0.02392	0.0453876	0.0405461	0.0388185		63726810	249135900	177413600	167699800		0.991883	0.932801	0.913808	0.951652
0.0221005	0.0653758	0.0875161	0.0462783		432423300	4086829000	6791723000	1848682000		0.983902	0.855244	0.845456	0.980518
0.0400843	0.108164	0.175855	0.0911919		4166324000	31641270000	90297610000	20999300000		0.830129	0.837661	0.798196	0.901972
0.0141104	0.0856197	0.0949128	0.130559		1893192000	69916280000	93245900000	152514100000		0.975334	0.815245	0.832311	0.851601
0.0230346	0.058938	0.0801776	0.139204		4380124000	26581880000	59360900000	151712000000		0.95647	0.829466	0.845788	0.860199
0.0259258	0.0649315	0.0368111	0.0516624		37242240	253900400	70615550	149559800		0.996042	0.901783	0.981188	0.953714
0.0205128	0.0455312	0.0720371	0.037298		312038200	1618059000	3908042000	1012277000		0.991128	0.876379	0.846697	0.99456
0.0413377	0.117057	0.172192	0.0940765		4195022000	37636520000	79940310000	20905450000		0.856071	0.794879	0.781753	0.895938
0.0368583	0.0602476	0.0992656	0.0834579		4709226000	12918640000	36772080000	23399480000		0.840177	0.845314	0.805255	0.869625
0.0127215	0.0421553	0.0881663	0.124349		485001900	5534399000	27029100000	45508010000		0.943676	0.803479	0.783788	0.84309
0.0179877	0.0320158	0.0547398	0.0291714		132213100	448932400	1187790000	339897000		0.997063	0.893843	0.832667	0.995542
0.0218031	0.0251095	0.0783171	0.037476		552082800	768752800	7308982000	1577094000		0.959933	0.954619	0.77924	0.95816
0.0247154	0.0388836	0.0633805	0.0746816		1450334000	3508327000	9734325000	13034010000		0.931343	0.888115	0.81604	0.868213
0.0161221	0.0268097	0.0454567	0.0545653		673272600	1738455000	5307983000	7502357000		0.996033	0.959324	0.858024	0.93402
0.0235501	0.0890393	0.0753434	0.0405358		177807300	2773547000	1730819000	525097400		0.983403	0.80045	0.855191	0.981628
0.0206183	0.118759	0.123853	0.0585322		400432900	15608200000	14072520000	3253507000		0.986098	0.790105	0.826862	0.955885
0.0278597	0.161506	0.169163	0.128348		1065044000	41571080000	41085070000	21503070000		0.957256	0.77804	0.809197	0.847993
0.0148622	0.0408259	0.029565	0.034309		19469660	152635100	77639540	101645600		0.993227	0.886316	0.967598	0.956745
0.0187599	0.0785088	0.100469	0.0565769		217327500	4265472000	6068801000	1954337000		0.978821	0.80568	0.821276	0.908246
0.0196691	0.158051	0.179379	0.0714307		663655500	47929100000	54593720000	8652956000		0.986761	0.789259	0.819232	0.867092
0.0193971	0.134254	0.144187	0.17068		3072306000	158316300000	197733300000	218867400000		0.808839	0.785636	0.815911	0.817713
0.0098504	0.078547	0.165629	0.134505		401343200	29287500000	128373400000	68557590000		0.961351	0.764883	0.76402	0.812086
0.0282352	0.0500809	0.0492778	0.0413682		80704230	279883900	248739100	170010400		0.994838	0.957194	0.939065	0.986326
0.0180615	0.0692134	0.0865079	0.0586714		273040600	4315846000	6407294000	2738720000		0.981011	0.83023	0.836491	0.918859
0.0239053	0.136797	0.150319	0.224232		4851263000	177879600000	231383500000	373853400000		0.81347	0.783778	0.824345	0.811855
0.0258555	0.0783242	0.115963	0.150387		9370044000	89940030000	211857600000	286585600000		0.800972	0.78345	0.808751	0.808424
0.0303872	0.0656707	0.112202	0.150912		12799870000	62403290000	196808700000	286624900000		0.802365	0.79565	0.815861	0.808827
0.0178211	0.0290961	0.0348936	0.0307848		66106380	183409000	254893800	192508000		0.998105	0.961644	0.885249	0.927435
0.0167212	0.0414388	0.0430573	0.0479117		149112000	903054300	1061795000	1155602000		0.992964	0.858373	0.888182	0.915517
0.0357081	0.135541	0.16166	0.133807		4080016000	69705610000	94427010000	52443310000		0.829982	0.778884	0.797187	0.871691
0.0380092	0.066201	0.0792953	0.104737		10134670000	30523470000	49489710000	72899250000		0.854771	0.821972	0.800563	0.815193
0.0176492	0.0719964	0.108671	0.0742366		1750787000	28845620000	73615300000	30688180000		0.945987	0.774127	0.775932	0.862294
0.0180566	0.0212307	0.0181846	0.0357431		86458760	114190200	93413230	328428700		0.996551	0.996403	0.993456	0.929766
0.015651	0.0240665	0.0501754	0.0413714		317905800	734901200	3537591000	2130258000		0.952763	0.909546	0.78776	0.890908
0.0214392	0.0220223	0.055205	0.0904375		1749404000	1807164000	12432290000	29509810000		0.885117	0.90037	0.814698	0.837199
0.0138833	0.0169795	0.0308936	0.0568381		681828200	922624900	3444597000	10990310000		0.987289	0.966321	0.906562	0.89618
0.0121482	0.0661145	0.0545027	0.050063		97735070	2877498000	1922960000	1604083000		0.998037	0.801551	0.849574	0.86439
0.0162979	0.0631404	0.062804	0.0650469		223975000	3468602000	3500823000	3425515000		0.981105	0.805381	0.852316	0.844628
0.0240735	0.118296	0.0972017	0.136208		912735200	23636390000	15854990000	27515810000		0.935104	0.779621	0.81533	0.804299
0.0196001	0.0989692	0.124669	0.122263		986846400	27034590000	43674440000	36446760000		0.937693	0.762849	0.786991	0.799894
0.0144602	0.0521655	0.0513796	0.0568949		58091010	747043000	764136000	861283500		0.997494	0.842496	0.809322	0.831063
0.0146658	0.0985442	0.09685	0.0953067		115003600	5288205000	5310539000	4656550000		0.987871	0.798424	0.80835	0.807568
0.0150489	0.129164	0.147718	0.199227		1793090000	137100200000	202847800000	289439700000		0.834219	0.792246	0.800878	0.801843
0.0173661	0.125189	0.135971	0.19521		2549454000	138859400000	189202900000	287010600000		0.809065	0.782295	0.819827	0.793458
0.0165265	0.0814796	0.0932999	0.108283		1038862000	25617970000	36629270000	42330750000		0.914624	0.758182	0.796482	0.821291
0.0124733	0.0568232	0.05981	0.0747615		67683320	1358115000	1688017000	2250497000		0.994315	0.829449	0.799748	0.803804
0.0161619	0.118542	0.104108	0.118464		129990100	7012698000	6322555000	6369024000		0.976582	0.81671	0.812344	0.815903
0.0193881	0.193884	0.171379	0.279404		3392696000	354528000000	341363500000	600168300000		0.801649	0.78958	0.802249	0.793244
0.0217715	0.0831092	0.109966	0.185895		7357969000	106907500000	222677600000	476811000000		0.784109	0.767027	0.785882	0.779645
0.0218847	0.07783	0.104671	0.181389		7358890000	92937400000	197967500000	451906800000		0.784161	0.75694	0.793647	0.786173
0.0121288	0.0261181	0.0316715	0.0526689		56906910	256818900	420181100	1018357000		0.993265	0.925998	0.862626	0.822522
0.0172723	0.0756172	0.0534481	0.0800178		139030000	2517107000	1548610000	2709708000		0.985302	0.857529	0.877086	0.846597
0.0306656	0.0844601	0.107552	0.177703		3126198000	25652540000	45438550000	93646520000		0.832981	0.86038	0.808807	0.810469
0.0106606	0.100758	0.120447	0.122135		1004264000	90762810000	145832200000	119645100000		0.975145	0.813341	0.80644	0.802415
0.0208999	0.014711	0.050235	0.108416		2856291000	1361193000	17998310000	72691070000		0.869838	0.968819	0.856304	0.828775
0.0191534	0.0202454	0.0453169	0.0586665		469601000	492192100	2937922000	4165671000		0.942846	0.984152	0.84552	0.884466
0.0191715	0.0588544	0.0997641	0.136667		1094217000	10550940000	34458760000	49511720000		0.94277	0.888578	0.826275	0.848846
0.0187014	0.0255706	0.0517493	0.0624209		2649744000	4802008000	21118110000	28538550000		0.922724	0.871842	0.844553	0.872222
0.0183644	0.0978084	0.0485598	0.0748787		84384450	2433139000	638520000	1346667000		0.998449	0.782074	0.89756	0.85493
0.016567	0.0952019	0.0601155	0.083508		205833000	6825036000	2919899000	4880275000		0.974879	0.785002	0.82019	0.842774
0.0231282	0.103709	0.0880509	0.139459		830486400	17106970000	13350320000	27950780000		0.954646	0.776578	0.802329	0.814288
0.0222292	0.0839346	0.0884413	0.134177		729166600	11110580000	12197210000	24712200000		0.900291	0.768303	0.799693	0.791481
0.0147065	0.078895	0.0589193	0.0870196		74135650	1944991000	1367426000	2422179000		0.998452	0.777538	0.801687	0.812043
0.0156376	0.124757	0.0854964	0.136188		113344800	6987539000	3999331000	8053937000		0.98638	0.774204	0.810783	0.806296
0.0143616	0.0728396	0.0886237	0.155171		517532800	12532250000	23949800000	55850660000		0.992634	0.803137	0.796066	0.823003
0.0244622	0.107563	0.138919	0.265993		10323940000	195234800000	414153700000	1064344000000		0.822037	0.771599	0.777983	0.780088
0.0165576	0.0816379	0.0907584	0.11489		1038828000	25622020000	34816140000	47594950000		0.914621	0.758497	0.8032	0.820066
0.011948	0.06233	0.0552968	0.0884224		52390500	1247817000	1325288000	2624542000		0.99752	0.785683	0.807138	0.805902
0.0153315	0.151582	0.0910564	0.172492		136391500	11521430000	6403357000	15505600000		0.982051	0.789359	0.819067	0.816094
0.0148537	0.235732	0.174433	0.40023		2318334000	526346600000	480287200000	1318597000000		0.818757	0.793174	0.783729	0.771302
0.0115806	0.0907281	0.104043	0.226036		2129598000	122193500000	215773000000	708820300000		0.843643	0.766173	0.790991	0.773749
0.0119419	0.08354	0.0879121	0.205273		2134167000	101382500000	139819800000	558730900000		0.844292	0.762953	0.832315	0.797685
0.0182496	0.114558	0.0526764	0.105345		201598400	6633916000	2115410000	6076589000		0.985132	0.816209	0.890229	0.849228
0.0295029	0.0870611	0.139295	0.164856		4004863000	37105460000	104707200000	113521700000		0.815714	0.805247	0.793623	0.813015
0.0147898	0.157734	0.132372	0.187005		2279979000	251629200000	238495000000	304777300000		0.838415	0.796253	0.796419	0.804185
0.0219286	0.0250183	0.0608897	0.10251		3543627000	4577812000	29076900000	74193410000		0.899287	0.880715	0.834551	0.848561
0.0250209	0.0378135	0.0627958	0.0796954		618495100	1392020000	4357686000	6008498000		0.949051	0.938007	0.84482	0.907447
0.0246826	0.0326479	0.0910934	0.128921		2984269000	5170451000	47069750000	74514550000		0.833175	0.870618	0.827231	0.850248
0.0124341	0.0347452	0.0453122	0.0858446		118263100	924121400	1784865000	5301355000		0.996704	0.860865	0.78816	0.86138
0.015859	0.0567027	0.0763513	0.105596		557767000	6829097000	15054780000	22208050000		0.991812	0.818474	0.789922	0.881183
0.0187879	0.0760653	0.085833	0.128001		735514300	11850980000	17822130000	30982440000		0.98484	0.796148	0.792852	0.851306
0.0303577	0.0726476	0.117274	0.0815844		91064450	600427800	1322909000	660215800		0.997745	0.852094	0.810959	0.942855
0.0113867	0.0372663	0.0567694	0.173178		153260800	1427789000	5273995000	31380210000		0.989974	0.879157	0.83759	0.855179
0.0310617	0.102605	0.0871935	0.21671		1971130000	18633410000	21194850000	77976340000		0.985265	0.83692	0.803157	0.816731
0.0184654	0.122613	0.143466	0.31261		2375998000	91262110000	204120400000	561724100000		0.873186	0.792609	0.762094	0.772132
0.0207453	0.0634701	0.066584	0.137567		1091482000	10346180000	13126690000	44384600000		0.871082	0.810398	0.85829	0.843498
0.0107819	0.0292426	0.0602649	0.0762744		39003520	306685100	1316754000	1813280000		0.997805	0.923388	0.811246	0.87706
0.00852662	0.0679137	0.100158	0.239588		120861800	6057413000	26676100000	77855850000		0.991927	0.805514	0.808754	0.860547
0.0197243	0.207476	0.200461	0.361969		2772376000	237035200000	487793500000	699278800000		0.793579	0.794645	0.759742	0.777957
0.0127001	0.134039	0.102672	0.279763		1946885000	193572400000	180629900000	743620000000		0.944943	0.767566	0.795416	0.773056
0.00939079	0.086379	0.0806414	0.195213		1327541000	105576800000	127192200000	510296800000		0.896028	0.785233	0.894898	0.848589
0.0077338	0.0197685	0.0188475	0.0419688		64937840	433672300	408952900	1869414000		0.996289	0.918341	0.919728	0.923577
0.00857012	0.0547261	0.0901176	0.123604		130708400	5123487000	18166540000	24807080000		0.990277	0.806325	0.814982	0.91136
0.0100433	0.110763	0.0839299	0.219469		384342900	40714490000	40083540000	152756800000		0.995748	0.82176	0.826128	0.802278
0.0143707	0.168026	0.105773	0.237382		2109280000	249756500000	167327600000	461084900000		0.835639	0.770082	0.823581	0.796982
0.0104314	0.0953234	0.0792233	0.15596		1471678000	115641400000	111357200000	302900000000		0.882365	0.784019	0.910114	0.880527
0.0168089	0.0435483	0.0803356	0.17638		1076680000	7045413000	29392420000	105478500000		0.929373	0.932987	0.861017	0.833405
0.0161401	0.0830221	0.0547485	0.0840848		184811700	4840153000	2461230000	4418704000		0.998358	0.823849	0.820838	0.854823
0.018728	0.040174	0.0946449	0.103453		405676800	1907873000	11578720000	10740350000		0.997635	0.876007	0.772628	0.905865
0.0144168	0.033883	0.082343	0.0889312		232812900	1352323000	8274196000	7957862000		0.989558	0.898309	0.771299	0.877334
0.0293543	0.0970462	0.102312	0.0996351		83197940	873192100	1164954000	867193000		0.997009	0.808856	0.861239	0.971869
0.0167674	0.0709391	0.0451116	0.163763		133685100	1903754000	1535597000	10076290000		0.997482	0.799506	0.89627	0.86134
0.0126374	0.0532559	0.0984059	0.271733		308214200	3287617000	35558800000	100568700000		0.994392	0.910061	0.789293	0.817043
0.0117904	0.14952	0.197411	0.408911		561693900	69423660000	305937700000	456419200000		0.953622	0.814637	0.753256	0.780774
0.0207588	0.0459819	0.0788066	0.146867		892579100	4504466000	15454520000	39508150000		0.834269	0.813163	0.844405	0.83685
0.0156548	0.0513292	0.0629448	0.113231		64242650	672585200	1326547000	2896269000		0.995462	0.917263	0.882881	0.865359
0.0109132	0.0630682	0.0941314	0.312152		162901800	2798022000	30405620000	94249610000		0.990774	0.856703	0.800967	0.837162
0.0121989	0.149035	0.18813	0.48421		657092300	51458260000	362093000000	663271100000		0.967681	0.806551	0.758677	0.77935
0.0113866	0.110455	0.0987159	0.336675		1231285000	95257530000	150218600000	795108900000		0.911171	0.799878	0.80445	0.765641
0.0118237	0.109566	0.118364	0.292516		1782704000	141191100000	263121700000	882717500000		0.925561	0.797984	0.851987	0.816813
0.012507	0.0919438	0.0319419	0.0874463		80624960	3872038000	688992500	3426063000		0.995862	0.845209	0.925199	0.8178
0.0117735	0.0670812	0.0605537	0.177226		124083100	2427713000	7058077000	21856620000		0.991241	0.887764	0.804007	0.844234
0.0163561	0.23541	0.180144	0.549429		829658700	64215700000	300808200000	521945600000		0.994947	0.813889	0.813603	0.824404
0.0122511	0.193746	0.114702	0.326786		2239508000	442657100000	319667300000	1201969000000		0.990793	0.780082	0.870723	0.801464
0.0117161	0.116337	0.0875438	0.206993		1867799000	164095200000	148525700000	503304500000		0.917696	0.781563	0.904325	0.836236
0.0196334	0.0937266	0.0406725	0.11743		89973860	1583910000	530077000	2912829000		0.995803	0.780603	0.88799	0.810275
0.0197491	0.0869282	0.10961	0.138746		120670500	1931260000	5212954000	5036663000		0.997056	0.792176	0.767667	0.841236
0.0179046	0.03365	0.190943	0.136183		118686500	433179600	17123250000	5660594000		0.996251	0.941645	0.74361	0.87761
0.0182268	0.0450265	0.204413	0.102099		118667300	867243000	17434330000	3004458000		0.996394	0.919162	0.767725	0.903659
0.0288238	0.11185	0.0616262	0.13078		101916100	924868800	632626900	2058437000		0.997471	0.858546	0.874313	0.89417
0.0151976	0.112695	0.0405115	0.177623		105019900	3104336000	1483773000	11246980000		0.992372	0.761445	0.888601	0.835985
0.0101715	0.195125	0.15715	0.430929		294737800	37099250000	198021700000	334370800000		0.947232	0.806792	0.759451	0.839379
0.0145806	0.108737	0.245432	0.406283		1008995000	44152850000	541305200000	536878700000		0.859269	0.823601	0.740027	0.821936
0.0165417	0.0410688	0.184003	0.253478		574648800	3799090000	104289500000	96566790000		0.956078	0.895243	0.778822	0.867996
0.0129365	0.0537854	0.0742613	0.058887		218778500	3885554000	7718719000	4315219000		0.933947	0.81506	0.772775	0.93894
0.0214602	0.105451	0.0359658	0.143837		85285600	1151349000	375982800	3490558000		0.993696	0.897214	0.966096	0.878634
0.00853469	0.0672039	0.0765926	0.313606		66407840	1143246000	18535810000	64714070000		0.917331	0.876071	0.806253	0.802057
0.00939455	0.3031	0.148103	0.790155		300979900	51542630000	319977500000	1027160000000		0.891137	0.819321	0.767846	0.801701
0.0122208	0.183042	0.147092	0.552652		2003297000	360857000000	642239500000	2232484000000		0.909873	0.782307	0.77448	0.77589
0.0130773	0.074482	0.163062	0.330552		1743847000	58715580000	377950300000	781012000000		0.9719	0.876493	0.795871	0.808894
0.0110586	0.0446195	0.0705974	0.0739541		169683600	2834290000	7346462000	6958763000		0.979954	0.820424	0.808985	0.947657
0.00971754	0.0363505	0.0432978	0.0824719		57957740	575234500	1717470000	3823971000		0.991253	0.914871	0.809976	0.846933
0.00929555	0.07634	0.0791492	0.169989		62189520	1677546000	11252910000	17034650000		0.929288	0.887284	0.767924	0.861541
0.00789359	0.140992	0.120334	0.479408		141337900	10413350000	122266400000	325121700000		0.878743	0.881554	0.829527	0.815823
0.0104409	0.128967	0.102378	0.429045		972394600	103264300000	180309300000	1089654000000		0.94404	0.859555	0.886946	0.786579
0.0122969	0.0719293	0.118409	0.289702		1419855000	44697290000	190710100000	581961800000		0.973447	0.875804	0.848924	0.80791
0.0269281	0.148095	0.248327	0.194678		189168300	4047304000	22977590000	9525033000		0.978021	0.880388	0.80006	0.973379
0.0204667	0.0802577	0.23929	0.19364		128213000	1847228000	20112570000	10732870000		0.947281	0.878988	0.840785	0.979455
0.0130966	0.0406237	0.0366932	0.0458249		88188760	667479600	860230500	997004600		0.99645	0.849619	0.845185	0.870781
0.0142503	0.0362791	0.0935646	0.0920692		244907800	1303634000	13507190000	8751596000		0.987468	0.908384	0.75983	0.866051
0.0150695	0.0353722	0.159829	0.0707891		159616700	857120700	19596440000	3222328000		0.998003	0.880502	0.738538	0.913957
0.0169051	0.052347	0.16705	0.0627204		102011100	1139878000	10362040000	1282567000		0.99667	0.891206	0.781944	0.940486
0.0101969	0.0205591	0.0241882	0.0530048		56058540	166513100	426586000	1389241000		0.996816	0.929623	0.894985	0.843036
0.0142198	0.0590304	0.0342949	0.139846		117232700	1130191000	1232887000	9041681000		0.993561	0.850475	0.880266	0.78041
0.0133558	0.211309	0.170961	0.371913		493410400	49169610000	208386700000	239787600000		0.946602	0.762666	0.753776	0.830153
0.0240964	0.108563	0.30459	0.241578		2364585000	41304870000	611374900000	181525300000		0.887682	0.808817	0.740924	0.891719
0.0213309	0.111614	0.251699	0.154902		678763900	21741590000	113063700000	28659230000		0.990421	0.771228	0.746883	0.929857
0.0161752	0.0899494	0.0529077	0.104097		148685100	4325090000	1536431000	6432416000		0.992216	0.829138	0.87775	0.832872
0.00748835	0.0179867	0.0228917	0.0691718		57414370	225943900	815216000	4109894000		0.991923	0.948823	0.920955	0.832789
0.00975102	0.0714657	0.0577012	0.196397		91979860	2050341000	7500622000	25760770000		0.969022	0.862723	0.823111	0.779505
0.0102871	0.399654	0.173857	0.443825		245538300	129576100000	244259900000	239803700000		0.945762	0.751551	0.757167	0.852368
0.0227807	0.192421	0.127775	0.306208		6819870000	506764500000	414518000000	666477700000		0.916691	0.770532	0.790024	0.830043
0.0162961	0.101467	0.18401	0.218314		2745854000	126272800000	413780100000	364444900000		0.96883	0.78557	0.760896	0.850473
0.0187596	0.185158	0.107608	0.162642		130195400	11820480000	4137053000	9841624000		0.99094	0.757904	0.808184	0.863235
0.00759914	0.0156736	0.0159338	0.0340408		81443980	267724700	448880100	1516588000		0.998566	0.955008	0.937356	0.911599
0.00802458	0.0643845	0.0565819	0.103174		111277100	3763950000	10329940000	14232590000		0.986197	0.798754	0.809663	0.88951
0.00791822	0.194133	0.113055	0.262641		141759200	31277190000	78193980000	99596540000		0.963727	0.768952	0.793422	0.86874
0.0164619	0.0994513	0.0954714	0.311401		2579105000	82143080000	139995600000	630048800000		0.970283	0.861826	0.84163	0.830442
0.014196	0.0724419	0.124151	0.206404		1862997000	49980330000	175665600000	308255600000		0.977041	0.862239	0.797272	0.844519
0.00803669	0.0321035	0.0484026	0.0644998		119652400	1439747000	5626615000	7788983000		0.98996	0.880167	0.808613	0.923844
0.0112344	0.0431651	0.0623979	0.0644403		230389300	2898961000	7667863000	7744088000		0.991337	0.863993	0.808557	0.962734
0.0120062	0.0261825	0.0330097	0.0341653		68096400	302268400	522508700	566226200		0.982011	0.902815	0.871736	0.933306
0.0142109	0.0656283	0.082284	0.0406421		90404280	1926539000	2987811000	749200400		0.997126	0.861291	0.787091	0.95505
0.0197905	0.106336	0.11208	0.0476466		111180200	3443571000	3176327000	643789100		0.993491	0.813408	0.820908	0.965593
0.0195942	0.109329	0.0849214	0.0710718		76151540	2660693000	1250830000	942362100		0.996692	0.798211	0.896585	0.939317
0.0120807	0.0793338	0.0457451	0.0940256		103806500	3560113000	2105175000	4995161000		0.966155	0.856549	0.879951	0.849395
0.0268232	0.224192	0.169966	0.248487		898199600	58496020000	54176400000	57013990000		0.948843	0.839451	0.80219	0.865021
0.0316567	0.164371	0.453871	0.158622		3229730000	112546800000	654922100000	75973140000		0.915641	0.794574	0.755838	0.874464
0.0263319	0.175352	0.324412	0.122284		828358800	48936190000	112246800000	17020890000		0.983791	0.751336	0.743085	0.912063
0.0119195	0.118442	0.0681214	0.105202		142058400	10643760000	7205830000	8177810000		0.945449	0.823394	0.84002	0.900108
0.0261006	0.310459	0.322893	0.254441		984241400	162779200000	210425500000	66339380000		0.953314	0.788481	0.756262	0.898624
0.0257197	0.151102	0.200667	0.110337		8536036000	439551800000	645917800000	109421900000		0.891179	0.781373	0.789028	0.934534
0.0168257	0.147017	0.289972	0.167255		2957651000	323452200000	761214300000	261217900000		0.928606	0.734688	0.743313	0.820154
0.00966151	0.0399393	0.0298479	0.0700108		90777040	1308869000	1060822000	4605609000		0.981167	0.854308	0.978989	0.903514
0.0107091	0.08097	0.131276	0.139222		95672830	5081035000	15295610000	15561710000		0.993688	0.850439	0.841886	0.895668
0.0143455	0.120305	0.158152	0.114877		537883100	41115520000	67333760000	34435720000		0.99556	0.782632	0.836548	0.870181
0.0132187	0.114198	0.170322	0.134871		1507352000	136997200000	239151200000	142608300000		0.948765	0.748364	0.751435	0.857065
0.0302219	0.168721	0.10466	0.159332		114909000	3775299000	1195868000	3256480000		0.995087	0.780864	0.873685	0.883733
0.0335394	0.185641	0.0863575	0.127066		189181000	6159414000	1083340000	2734916000		0.99668	0.763716	0.913573	0.919244
0.0269678	0.073095	0.0726935	0.128695		150429800	1141324000	979914600	3383768000		0.995245	0.873931	0.92002	0.893616
0.00837955	0.0565754	0.0437234	0.0259897		65500680	2847571000	1758703000	623044500		0.9919	0.757558	0.848965	0.971091
0.0188892	0.0505766	0.0487636	0.0717308		145153300	955855600	1030598000	1970405000		0.991337	0.863341	0.872264	0.834741
0.0379731	0.266386	0.103008	0.159977		1402183000	67470950000	13809840000	19515190000		0.906316	0.849261	0.917695	0.911548
0.0511282	0.235112	0.339292	0.0611395		3875685000	115206300000	140658600000	5032550000		0.919694	0.788367	0.791768	0.976237
0.0373846	0.26091	0.283389	0.109528		2066237000	133053100000	96063860000	17996140000		0.946095	0.743974	0.793418	0.930246
0.0123193	0.0647861	0.0566994	0.0387574		124890700	3070079000	2527774000	1227184000		0.949998	0.784364	0.839712	0.948597
0.0198082	0.0545062	0.0691021	0.0897593		170036400	1121517000	2331804000	3187796000		0.987147	0.912538	0.87846	0.800504
0.0375016	0.207884	0.274273	0.138985		3181496000	174301900000	131159400000	36635590000		0.949787	0.829504	0.801836	0.933353
0.026021	0.128422	0.334031	0.0943245		8590544000	366371900000	1215478000000	94422500000		0.906395	0.830419	0.772285	0.96481
0.0376683	0.230536	0.265888	0.0627045		3805231000	196376700000	160497000000	9826327000		0.863405	0.775506	0.807828	0.968912
0.0210998	0.0987754	0.0900357	0.0873448		214726300	3902713000	4110942000	3616397000		0.915844	0.84449	0.8146	0.906708
0.0133906	0.0549513	0.0967517	0.110866		31421730	562165700	1431503000	2193657000		0.995632	0.875786	0.862559	0.757422
0.0155124	0.27388	0.0638826	0.131638		182178400	64883830000	3389850000	12464530000		0.934212	0.761644	0.89918	0.902089
0.0307918	0.12924	0.225041	0.124791		2627269000	71497000000	122242000000	36294000000		0.891756	0.862289	0.790428	0.971188
0.0246673	0.120873	0.085825	0.0786059		749037100	16955630000	9471178000	7369097000		0.915324	0.83079	0.85876	0.925365
0.0234051	0.148227	0.106827	0.0373829		107949500	4906671000	2012129000	271407600		0.990861	0.750559	0.845989	0.970428
0.0206816	0.100908	0.0977993	0.0259291		87865400	2442339000	1940685000	134650800		0.98065	0.781298	0.821099	0.965959
0.0214727	0.149032	0.12408	0.0438744		99899530	5951342000	3395787000	408695700		0.979264	0.777128	0.828823	0.967009
0.0223092	0.169357	0.0769378	0.0561433		329685000	22735280000	3981756000	2007849000		0.959757	0.787005	0.87904	0.933372
0.0197225	0.125877	0.0745719	0.0439067		342613000	15638960000	4738074000	1741230000		0.899608	0.787822	0.848036	0.924433
0.019843	0.0890119	0.0847904	0.0326092		543293300	11618090000	9729374000	1464690000		0.89162	0.767737	0.789108	0.876763
0.0186468	0.116063	0.0862322	0.0420821		85586080	3864992000	1505705000	463789100		0.993229	0.824696	0.888406	0.924194
0.0271078	0.270303	0.150605	0.0937166		2059944000	281174700000	44424160000	25631140000		0.914946	0.749956	0.902212	0.891961
0.0244905	0.363794	0.290683	0.0533241		3362897000	1090811000000	379194300000	15677580000		0.929919	0.747548	0.810017	0.9854
0.0402452	0.25596	0.188114	0.116447		4238812000	210229500000	96370840000	33517590000		0.841731	0.764671	0.829423	0.896321
0.0214591	0.108064	0.0778878	0.0469397		690787300	17783080000	8872338000	3316911000		0.882824	0.759404	0.805752	0.8335
0.0169537	0.139652	0.0740268	0.05135		84510020	5894587000	1297167000	830363100		0.997257	0.808272	0.903911	0.899567
0.0254287	0.229742	0.438439	0.0776045		3996621000	526434200000	629878000000	40001450000		0.954084	0.795838	0.761024	0.979925
0.0152254	0.205883	0.231366	0.0747452		730972700	193911600000	146473700000	17433350000		0.967477	0.748348	0.80511	0.914848
0.0279077	0.361249	0.339207	0.125607		4739910000	1023140000000	538269900000	100821500000		0.840334	0.742642	0.78165	0.87052
0.025523	0.160166	0.0556577	0.0444054		407773300	14470430000	1893361000	1309751000		0.929337	0.771735	0.867771	0.934505
0.017262	0.0953894	0.0672527	0.0421676		59653860	1868164000	897062800	364549400		0.9924	0.834353	0.891095	0.964024
0.0247488	0.122268	0.210754	0.0716782		1424430000	48939600000	79665000000	11339370000		0.996309	0.847426	0.788361	0.984847
0.0323723	0.14354	0.267253	0.10747		2841253000	83009790000	167002100000	27132230000		0.910497	0.838932	0.783829	0.974667
0.0205899	0.160804	0.185456	0.167338		1440034000	103423200000	126853300000	87840240000		0.931554	0.781204	0.775238	0.856843
0.0132382	0.0759032	0.0286034	0.0362323		110896000	3734878000	533614400	823477800		0.948347	0.844982	0.85922	0.949662
0.0120421	0.0793713	0.0266027	0.0348562		170943000	7632835000	872065200	1477714000		0.967233	0.822612	0.941192	0.950064
0.0163752	0.0698441	0.0724877	0.0273943		54050460	1048654000	1044759000	147906000		0.968835	0.770954	0.847268	0.958777
0.0189656	0.079638	0.0923772	0.0383763		80589880	1615468000	2005170000	320419600		0.970859	0.812398	0.826502	0.959849
0.0216719	0.0888362	0.0568369	0.0398126		298663700	5708116000	2145858000	974638300		0.9646	0.822938	0.844223	0.97212
0.0155228	0.0804051	0.0366817	0.0290467		255005100	7062471000	1467601000	919846300		0.88979	0.793221	0.90435	0.987418
0.0204926	0.10724	0.0682992	0.0347414		516459000	14236870000	5821774000	1521487000		0.85649	0.784632	0.843841	0.938492
0.0188285	0.0521437	0.124548	0.0311036		106808900	1012092000	4321613000	287768100		0.94937	0.868473	0.799859	0.965929
0.0234547	0.242187	0.132408	0.102827		1412088000	209223800000	37461540000	27061450000		0.903859	0.777628	0.887114	0.8586
0.0215747	0.349215	0.236978	0.0464546		2520179000	926886900000	264791400000	11570940000		0.907111	0.754831	0.826937	0.988145
0.0320203	0.176446	0.154052	0.118167		2998048000	107411200000	76311900000	37708320000		0.827594	0.798236	0.835181	0.925148
0.0227041	0.11159	0.0907869	0.0615635		588051400	13863610000	9992046000	4319933000		0.837308	0.799503	0.827753	0.884641
0.0183246	0.0652829	0.119371	0.0345658		108429200	1616829000	4206689000	392307000		0.983656	0.904197	0.819422	0.972144
0.0163597	0.33267	0.313328	0.0693265		1469482000	891468300000	346861800000	29310900000		0.887549	0.75757	0.805092	0.974949
0.0182155	0.204053	0.237133	0.0554228		998878500	158980700000	150229700000	9304843000		0.894573	0.759633	0.81244	0.964476
0.0272852	0.328207	0.269949	0.0962817		4129184000	732544700000	336601700000	52270010000		0.813794	0.761636	0.799958	0.921193
0.0198728	0.102188	0.0785504	0.0618297		418675300	10495420000	7171762000	3978733000		0.859299	0.829192	0.843501	0.943546
0.0197667	0.169634	0.177108	0.0754167		910506400	79119050000	62324170000	13347210000		0.983636	0.767455	0.83181	0.986675
0.0331492	0.163558	0.260651	0.0980624		2128913000	66969170000	122607600000	17332660000		0.878074	0.792039	0.808914	0.989167
0.0282452	0.0953521	0.179277	0.123657		1762433000	24440730000	75259520000	29958520000		0.952675	0.786593	0.803248	0.882183
0.017772	0.0766466	0.030946	0.0307002		57655560	1091391000	180552900	172048100		0.990319	0.787131	0.923963	0.961705
0.0225931	0.107156	0.0554948	0.0761034		84949490	1774161000	579748700	898113300		0.993516	0.894494	0.920509	0.898243
0.0221576	0.0990957	0.0434714	0.065505		106979400	2234128000	451762100	884319600		0.989876	0.881893	0.979487	0.961365
0.0156759	0.0522843	0.0374262	0.0514785		55685700	646936600	350970500	600951200		0.992825	0.902653	0.927195	0.909801
0.0210739	0.117159	0.0743546	0.124777		863151600	31934300000	11356530000	29473050000		0.973309	0.788614	0.896036	0.93196
0.0237457	0.22248	0.137358	0.0968368		2654727000	276731900000	83245430000	44428800000		0.969582	0.77333	0.869245	0.967632
0.0179043	0.0559643	0.0426617	0.0591573		91956260	929465900	588843100	970620100		0.964917	0.900998	0.896173	0.889903
0.022213	0.31047	0.124273	0.125715		832166700	173908500000	25904630000	28239860000		0.97533	0.771841	0.885224	0.944254
0.0256296	0.348979	0.299849	0.080524		3585810000	876233600000	356954500000	37833660000		0.949103	0.766266	0.829152	0.966426
0.0230286	0.200156	0.167274	0.0832166		1994692000	166701200000	92352380000	26244850000		0.926265	0.771359	0.820804	0.979796
0.0208539	0.173672	0.163079	0.11346		405624700	30240360000	24256550000	12132510000		0.953225	0.819579	0.883614	0.965381
0.0278016	0.0977853	0.239002	0.124372		763223000	11272120000	55698220000	14682980000		0.912946	0.872015	0.821455	0.971627
0.0259102	0.126274	0.0645672	0.0738893		359141100	8185260000	2266762000	2905867000		0.992438	0.862973	0.902392	0.96679
